# Supplementary material for: 2-Amino-4-methyl­pyridinium 3-hy­droxy­benzoate
Source: Acta Crystallogr Sect E Struct Rep Online. 2013 Jun 19;69(Pt 7):o1120. doi: 10.1107/S1600536813016310 (PMC3770390; doi:10.1107/S1600536813016310)
Supplement: Supplementary file 1 [file e-69-o1120-sup1.cif]

##############################################################################
#                                                                            #
# This CIF contains the data in a paper accepted for publication in          #
# Acta Crystallographica Section E. It conforms to the requirements of       #
# Notes for Authors for Acta Crystallographica Section E, and has been       #
# peer reviewed under the auspices of the IUCr Commission on Journals.       #
#                                                                            #
# Full details of the Crystallographic Information File format               #
# are given in the paper "The Crystallographic Information File (CIF):       #
# a New Standard Archive File for Crystallography" by S. R. Hall, F. H.      #
# Allen and I. D. Brown [Acta Cryst. (1991), A47, 655-685].                  #
#                                                                            #
# The current version of the core CIF dictionary is obtainable from          #
# ftp://ftp.iucr.org/pub/cif_core.dic.                                       #
#                                                                            #
# Software is freely available for graphical display of the structure(s)     #
# in this CIF. For information consult the CIF software page                 #
# http://www.iucr.org/resources/cif/software.                                #
#                                                                            #
# This file may be used for bona fide research purposes within the           #
# scientific community so long as proper attribution is given to the journal # 
# article from which it was obtained.                                        #
#                                                                            #
##############################################################################
data_global
_audit_creation_method     'form.cif (version 2.0)'
_journal_data_validation_number     ?
_journal_date_recd_electronic     2013-06-06
_journal_date_accepted     2013-06-12
_journal_name_full     'Acta Crystallographica, Section E'
_journal_year     2013
_journal_volume     69
_journal_issue      7
_journal_page_first     o1120
_journal_page_last     o1120
_journal_paper_category     QO
_journal_paper_doi     10.1107/S1600536813016310
_journal_coeditor_code     IS5282
_publ_contact_author_name     'Ibrahim Abdul Razak'
_publ_contact_author_address
;
      School of Physics
      Universiti Sains Malaysia
      11800 USM, Penang
      MALAYSIA
;
_publ_contact_author_email     'arazaki@usm.my'
_publ_contact_author_fax     '604 6579150'
_publ_contact_author_phone     '604 6533438'
_publ_section_title
;
2-Amino-4-methylpyridinium 3-hydroxybenzoate
;
loop_
    _publ_author_name
    _publ_author_footnote
    _publ_author_address
    'Nuridayanti Che Khalib' ?
;
School of Physics
Universiti Sains Malaysia
11800 USM, Penang
Malaysia
;
    'Kaliyaperumal Thanigaimani' ?
;
School of Physics
Universiti Sains Malaysia
11800 USM, Penang
Malaysia
;
    'Suhana Arshad' ?
;
School of Physics
Universiti Sains Malaysia
11800 USM, Penang
Malaysia
;
    'Ibrahim Abdul Razak'
;
Thomson Reuters ResearcherID: A-5599-2009.
;
;
School of Physics
Universiti Sains Malaysia
11800 USM, Penang
Malaysia
;
data_I
_audit_creation_method     SHELXL-97
_chemical_name_systematic
;
2-Amino-4-methylpyridinium 3-hydroxybenzoate
;
_chemical_name_common     ?
_chemical_formula_moiety     'C6 H9 N2 +, C7 H5 O3 -'
_chemical_formula_sum     'C13 H14 N2 O3'
_chemical_formula_iupac     'C6 H9 N2 +, C7 H5 O3 -'
_chemical_formula_weight     246.26
_chemical_melting_point     ?
_symmetry_cell_setting     tetragonal
_symmetry_space_group_name_H-M     'I 41/a'
_symmetry_space_group_name_Hall     '-I 4ad'
loop_
    _symmetry_equiv_pos_as_xyz
    'x, y, z'
    '-x+1/2, -y, z+1/2'
    '-y+3/4, x+1/4, z+1/4'
    'y+3/4, -x+3/4, z+3/4'
    'x+1/2, y+1/2, z+1/2'
    '-x+1, -y+1/2, z+1'
    '-y+5/4, x+3/4, z+3/4'
    'y+5/4, -x+5/4, z+5/4'
    '-x, -y, -z'
    'x-1/2, y, -z-1/2'
    'y-3/4, -x-1/4, -z-1/4'
    '-y-3/4, x-3/4, -z-3/4'
    '-x+1/2, -y+1/2, -z+1/2'
    'x, y+1/2, -z'
    'y-1/4, -x+1/4, -z+1/4'
    '-y-1/4, x-1/4, -z-1/4'
_cell_length_a     15.4435(2)
_cell_length_b     15.4435(2)
_cell_length_c     21.0395(3)
_cell_angle_alpha     90.00
_cell_angle_beta     90.00
_cell_angle_gamma     90.00
_cell_volume     5017.96(12)
_cell_formula_units_Z     16
_cell_measurement_reflns_used     9925
_cell_measurement_theta_min     2.64
_cell_measurement_theta_max     30.04
_cell_measurement_temperature     100.0(10)
_exptl_crystal_description     'block'
_exptl_crystal_colour     'colourless'
_exptl_crystal_size_max     0.43
_exptl_crystal_size_mid     0.26
_exptl_crystal_size_min     0.23
_exptl_crystal_density_diffrn     1.304
_exptl_crystal_density_meas     ?
_exptl_crystal_density_method     'not measured'
_exptl_crystal_F_000     2080
_exptl_absorpt_coefficient_mu     0.094
_exptl_absorpt_correction_type     multi-scan
_exptl_absorpt_process_details     '(<i>SADABS</i>; Bruker, 2009)'
_exptl_absorpt_correction_T_min     0.9605
_exptl_absorpt_correction_T_max     0.9788
_exptl_special_details
;
The crystal was placed in the cold stream of an Oxford Cryosystems Cobra
open-flow nitrogen cryostat (Cosier & Glazer, 1986) operating at 100.0 (1) K.
;
_diffrn_ambient_temperature     100.0(10)
_diffrn_radiation_type     MoK\a
_diffrn_radiation_wavelength     0.71073
_diffrn_radiation_source     'fine-focus sealed tube'
_diffrn_radiation_monochromator     graphite
_diffrn_measurement_device_type
;
Bruker SMART APEXII CCD area-detector
;
_diffrn_measurement_method     '\f and \w scans'
_diffrn_detector_area_resol_mean     ?
_diffrn_reflns_number     46924
_diffrn_reflns_av_R_equivalents     0.0582
_diffrn_reflns_av_sigmaI/netI     0.0248
_diffrn_reflns_theta_min     1.64
_diffrn_reflns_theta_max     30.13
_diffrn_reflns_theta_full     30.13
_diffrn_measured_fraction_theta_max     0.997
_diffrn_measured_fraction_theta_full     0.997
_diffrn_reflns_limit_h_min     -21
_diffrn_reflns_limit_h_max     21
_diffrn_reflns_limit_k_min     -21
_diffrn_reflns_limit_k_max     21
_diffrn_reflns_limit_l_min     -29
_diffrn_reflns_limit_l_max     29
_diffrn_standards_number     0
_diffrn_standards_interval_count     .
_diffrn_standards_interval_time     .
_diffrn_standards_decay_%     ?
_refine_special_details
;
Refinement of <i>F</i>^2^ against ALL reflections. The weighted <i>R</i>-factor
<i>wR</i> and goodness of fit <i>S</i> are based on <i>F</i>^2^, conventional
<i>R</i>-factors <i>R</i> are based on <i>F</i>, with <i>F</i> set to zero for
negative <i>F</i>^2^. The threshold expression of <i>F</i>^2^ >
\s(<i>F</i>^2^) is used only for calculating <i>R</i>-factors(gt) <i>etc</i>.
and is not relevant to the choice of reflections for refinement.
<i>R</i>-factors based on <i>F</i>^2^ are statistically about twice as large
as those based on <i>F</i>, and <i>R</i>- factors based on ALL data will be
even larger.
;
_reflns_number_total     3702
_reflns_number_gt     3092
_reflns_threshold_expression     I>2\s(I)
_refine_ls_structure_factor_coef     Fsqd
_refine_ls_matrix_type     full
_refine_ls_R_factor_all     0.0726
_refine_ls_R_factor_gt     0.0596
_refine_ls_wR_factor_gt     0.1237
_refine_ls_wR_factor_ref     0.1298
_refine_ls_goodness_of_fit_ref     1.095
_refine_ls_restrained_S_all     1.095
_refine_ls_number_reflns     3702
_refine_ls_number_parameters     180
_refine_ls_number_restraints     0
_refine_ls_hydrogen_treatment     mixed
_refine_ls_weighting_scheme     calc
_refine_ls_weighting_details
         'calc w=1/[\s^2^(Fo^2^)+(0.0518P)^2^+5.0006P] where P=(Fo^2^+2Fc^2^)/3'
_atom_sites_solution_hydrogens     geom
_atom_sites_solution_primary     direct
_atom_sites_solution_secondary     difmap
_refine_ls_shift/su_max     0.001
_refine_ls_shift/su_mean     0.000
_refine_diff_density_max     0.448
_refine_diff_density_min     -0.299
_refine_ls_extinction_method     none
_refine_ls_extinction_coef     ?
loop_
    _atom_type_symbol
    _atom_type_description
    _atom_type_scat_dispersion_real
    _atom_type_scat_dispersion_imag
    _atom_type_scat_source
    'C' 'C' 0.0033 0.0016
                         'International Tables Vol C Tables 4.2.6.8 and 6.1.1.4'
    'H' 'H' 0.0000 0.0000
                         'International Tables Vol C Tables 4.2.6.8 and 6.1.1.4'
    'N' 'N' 0.0061 0.0033
                         'International Tables Vol C Tables 4.2.6.8 and 6.1.1.4'
    'O' 'O' 0.0106 0.0060
                         'International Tables Vol C Tables 4.2.6.8 and 6.1.1.4'
_computing_data_collection     'APEX2 (Bruker, 2009)'
_computing_cell_refinement     'SAINT (Bruker, 2009)'
_computing_data_reduction     'SAINT (Bruker, 2009)'
_computing_structure_solution     'SHELXTL (Sheldrick, 2008)'
_computing_structure_refinement     'SHELXTL (Sheldrick, 2008)'
_computing_molecular_graphics     'SHELXTL (Sheldrick, 2008)'
_computing_publication_material
;
SHELXTL (Sheldrick, 2008) and PLATON (Spek, 2009)
;
loop_
    _atom_site_type_symbol
    _atom_site_label
    _atom_site_fract_x
    _atom_site_fract_y
    _atom_site_fract_z
    _atom_site_U_iso_or_equiv
    _atom_site_adp_type
    _atom_site_calc_flag
    _atom_site_refinement_flags
    _atom_site_occupancy
    _atom_site_symmetry_multiplicity
    _atom_site_disorder_assembly
    _atom_site_disorder_group
    N N1 0.86599(8) 0.70451(8) 0.73009(5) 0.0194(2) Uani d . 1 1 . .
    N N2 0.83258(9) 0.72622(8) 0.83600(6) 0.0248(3) Uani d . 1 1 . .
    C C1 0.88264(9) 0.65309(9) 0.67916(7) 0.0225(3) Uani d . 1 1 . .
    H H1A 0.8954 0.6788 0.6392 0.027 Uiso calc R 1 1 . .
    C C2 0.88132(10) 0.56542(9) 0.68453(7) 0.0235(3) Uani d . 1 1 . .
    H H2A 0.8935 0.5299 0.6488 0.028 Uiso calc R 1 1 . .
    C C3 0.86144(9) 0.52768(8) 0.74423(6) 0.0196(3) Uani d . 1 1 . .
    C C4 0.84480(9) 0.58047(8) 0.79506(6) 0.0196(3) Uani d . 1 1 . .
    H H4A 0.8312 0.5558 0.8352 0.024 Uiso calc R 1 1 . .
    C C5 0.84777(9) 0.67176(9) 0.78816(6) 0.0186(3) Uani d . 1 1 . .
    C C6 0.86067(10) 0.43092(9) 0.75102(7) 0.0247(3) Uani d . 1 1 . .
    H H6A 0.8378 0.4153 0.7929 0.037 Uiso calc R 1 1 . .
    H H6B 0.9198 0.4086 0.7467 0.037 Uiso calc R 1 1 . .
    H H6C 0.8239 0.4056 0.7179 0.037 Uiso calc R 1 1 . .
    O O1 0.53366(7) 0.62983(8) 0.91513(5) 0.0265(2) Uani d . 1 1 . .
    O O2 0.87586(6) 0.63112(7) 1.05329(5) 0.0220(2) Uani d . 1 1 . .
    O O3 0.85543(7) 0.62684(8) 0.94864(5) 0.0278(3) Uani d . 1 1 . .
    C C7 0.67779(8) 0.63135(8) 0.95960(6) 0.0174(3) Uani d . 1 1 . .
    H H7A 0.7030 0.6265 0.9186 0.021 Uiso calc R 1 1 . .
    C C8 0.58817(9) 0.63434(9) 0.96604(6) 0.0190(3) Uani d . 1 1 . .
    C C9 0.55143(9) 0.64153(10) 1.02625(7) 0.0236(3) Uani d . 1 1 . .
    H H9A 0.4903 0.6436 1.0308 0.028 Uiso calc R 1 1 . .
    C C10 0.60424(9) 0.64573(10) 1.07952(6) 0.0234(3) Uani d . 1 1 . .
    H H10A 0.5789 0.6507 1.1205 0.028 Uiso calc R 1 1 . .
    C C11 0.69395(9) 0.64269(9) 1.07361(6) 0.0201(3) Uani d . 1 1 . .
    H H11A 0.7297 0.6455 1.1103 0.024 Uiso calc R 1 1 . .
    C C12 0.73072(8) 0.63549(8) 1.01339(6) 0.0163(2) Uani d . 1 1 . .
    C C13 0.82751(8) 0.63125(9) 1.00454(6) 0.0182(3) Uani d . 1 1 . .
    H H1O1 0.5651(14) 0.6250(13) 0.8797(10) 0.044(6) Uiso d . 1 1 . .
    H H1N1 0.8684(13) 0.7633(14) 0.7223(10) 0.043(6) Uiso d . 1 1 . .
    H H1N2 0.8428(13) 0.7814(13) 0.8286(9) 0.036(5) Uiso d . 1 1 . .
    H H2N2 0.8309(12) 0.7032(13) 0.8744(9) 0.035(5) Uiso d . 1 1 . .
loop_
    _atom_site_aniso_label
    _atom_site_aniso_U_11
    _atom_site_aniso_U_22
    _atom_site_aniso_U_33
    _atom_site_aniso_U_12
    _atom_site_aniso_U_13
    _atom_site_aniso_U_23
    N1 0.0252(6) 0.0171(5) 0.0158(6) 0.0003(4) 0.0020(4) 0.0011(4)
    N2 0.0410(7) 0.0191(6) 0.0144(6) -0.0007(5) 0.0048(5) 0.0002(5)
    C1 0.0297(7) 0.0241(7) 0.0137(6) 0.0018(5) 0.0038(5) 0.0017(5)
    C2 0.0317(7) 0.0227(7) 0.0159(7) 0.0032(5) 0.0036(5) -0.0013(5)
    C3 0.0214(6) 0.0179(6) 0.0194(7) 0.0010(5) -0.0018(5) 0.0004(5)
    C4 0.0242(6) 0.0192(6) 0.0155(6) -0.0011(5) 0.0007(5) 0.0021(5)
    C5 0.0201(6) 0.0204(6) 0.0154(6) -0.0001(5) 0.0009(5) 0.0012(5)
    C6 0.0358(8) 0.0167(6) 0.0217(7) 0.0006(5) -0.0009(6) 0.0003(5)
    O1 0.0195(5) 0.0455(7) 0.0145(5) 0.0015(4) -0.0043(4) -0.0043(4)
    O2 0.0178(4) 0.0327(5) 0.0154(5) 0.0010(4) -0.0015(4) -0.0004(4)
    O3 0.0201(5) 0.0490(7) 0.0143(5) 0.0031(4) 0.0022(4) 0.0033(4)
    C7 0.0194(6) 0.0199(6) 0.0129(6) 0.0005(5) 0.0007(5) -0.0008(5)
    C8 0.0197(6) 0.0226(6) 0.0147(6) 0.0004(5) -0.0028(5) -0.0024(5)
    C9 0.0164(6) 0.0354(8) 0.0189(7) 0.0000(5) 0.0004(5) -0.0041(6)
    C10 0.0205(6) 0.0371(8) 0.0127(6) 0.0008(5) 0.0025(5) -0.0033(5)
    C11 0.0189(6) 0.0288(7) 0.0128(6) -0.0004(5) -0.0018(5) -0.0014(5)
    C12 0.0168(6) 0.0176(6) 0.0146(6) 0.0005(4) -0.0001(4) 0.0010(4)
    C13 0.0168(6) 0.0220(6) 0.0157(6) 0.0007(5) 0.0007(5) 0.0015(5)
_geom_special_details
;
All e.s.d.'s (except the e.s.d. in the dihedral angle between two l.s. planes)
are estimated using the full covariance matrix. The cell e.s.d.'s are taken
into account individually in the estimation of e.s.d.'s in distances, angles
and torsion angles; correlations between e.s.d.'s in cell parameters are only
used when they are defined by crystal symmetry. An approximate (isotropic)
treatment of cell e.s.d.'s is used for estimating e.s.d.'s involving l.s.
planes.
;
loop_
    _geom_bond_atom_site_label_1
    _geom_bond_atom_site_label_2
    _geom_bond_site_symmetry_2
    _geom_bond_distance
    _geom_bond_publ_flag
    N1 C5 . 1.3521(17) ?
    N1 C1 . 1.3582(18) ?
    N1 H1N1 . 0.92(2) ?
    N2 C5 . 1.3326(18) ?
    N2 H1N2 . 0.88(2) ?
    N2 H2N2 . 0.88(2) ?
    C1 C2 . 1.359(2) ?
    C1 H1A . 0.9500 ?
    C2 C3 . 1.4184(19) ?
    C2 H2A . 0.9500 ?
    C3 C4 . 1.3691(19) ?
    C3 C6 . 1.5012(19) ?
    C4 C5 . 1.4180(18) ?
    C4 H4A . 0.9500 ?
    C6 H6A . 0.9800 ?
    C6 H6B . 0.9800 ?
    C6 H6C . 0.9800 ?
    O1 C8 . 1.3641(16) ?
    O1 H1O1 . 0.89(2) ?
    O2 C13 . 1.2686(16) ?
    O3 C13 . 1.2546(16) ?
    C7 C8 . 1.3914(18) ?
    C7 C12 . 1.3975(18) ?
    C7 H7A . 0.9500 ?
    C8 C9 . 1.3924(19) ?
    C9 C10 . 1.3876(19) ?
    C9 H9A . 0.9500 ?
    C10 C11 . 1.3918(19) ?
    C10 H10A . 0.9500 ?
    C11 C12 . 1.3929(18) ?
    C11 H11A . 0.9500 ?
    C12 C13 . 1.5078(18) ?
loop_
    _geom_angle_atom_site_label_1
    _geom_angle_atom_site_label_2
    _geom_angle_atom_site_label_3
    _geom_angle_site_symmetry_1
    _geom_angle_site_symmetry_3
    _geom_angle
    _geom_angle_publ_flag
    C5 N1 C1 . . 122.25(12) ?
    C5 N1 H1N1 . . 122.5(13) ?
    C1 N1 H1N1 . . 115.3(14) ?
    C5 N2 H1N2 . . 116.4(13) ?
    C5 N2 H2N2 . . 116.2(13) ?
    H1N2 N2 H2N2 . . 123.9(18) ?
    N1 C1 C2 . . 120.95(13) ?
    N1 C1 H1A . . 119.5 ?
    C2 C1 H1A . . 119.5 ?
    C1 C2 C3 . . 119.10(13) ?
    C1 C2 H2A . . 120.5 ?
    C3 C2 H2A . . 120.5 ?
    C4 C3 C2 . . 119.20(12) ?
    C4 C3 C6 . . 121.12(12) ?
    C2 C3 C6 . . 119.67(12) ?
    C3 C4 C5 . . 120.39(12) ?
    C3 C4 H4A . . 119.8 ?
    C5 C4 H4A . . 119.8 ?
    N2 C5 N1 . . 118.89(12) ?
    N2 C5 C4 . . 122.99(12) ?
    N1 C5 C4 . . 118.11(12) ?
    C3 C6 H6A . . 109.5 ?
    C3 C6 H6B . . 109.5 ?
    H6A C6 H6B . . 109.5 ?
    C3 C6 H6C . . 109.5 ?
    H6A C6 H6C . . 109.5 ?
    H6B C6 H6C . . 109.5 ?
    C8 O1 H1O1 . . 108.9(14) ?
    C8 C7 C12 . . 120.09(12) ?
    C8 C7 H7A . . 120.0 ?
    C12 C7 H7A . . 120.0 ?
    O1 C8 C7 . . 122.39(12) ?
    O1 C8 C9 . . 117.83(12) ?
    C7 C8 C9 . . 119.77(12) ?
    C10 C9 C8 . . 119.93(13) ?
    C10 C9 H9A . . 120.0 ?
    C8 C9 H9A . . 120.0 ?
    C9 C10 C11 . . 120.76(13) ?
    C9 C10 H10A . . 119.6 ?
    C11 C10 H10A . . 119.6 ?
    C10 C11 C12 . . 119.32(12) ?
    C10 C11 H11A . . 120.3 ?
    C12 C11 H11A . . 120.3 ?
    C11 C12 C7 . . 120.12(12) ?
    C11 C12 C13 . . 121.33(12) ?
    C7 C12 C13 . . 118.55(12) ?
    O3 C13 O2 . . 123.75(12) ?
    O3 C13 C12 . . 117.31(12) ?
    O2 C13 C12 . . 118.93(12) ?
loop_
    _geom_torsion_atom_site_label_1
    _geom_torsion_atom_site_label_2
    _geom_torsion_atom_site_label_3
    _geom_torsion_atom_site_label_4
    _geom_torsion_site_symmetry_1
    _geom_torsion_site_symmetry_2
    _geom_torsion_site_symmetry_3
    _geom_torsion_site_symmetry_4
    _geom_torsion
    _geom_torsion_publ_flag
    C5 N1 C1 C2 . . . . 0.2(2) ?
    N1 C1 C2 C3 . . . . 0.6(2) ?
    C1 C2 C3 C4 . . . . -0.5(2) ?
    C1 C2 C3 C6 . . . . -179.36(14) ?
    C2 C3 C4 C5 . . . . -0.3(2) ?
    C6 C3 C4 C5 . . . . 178.53(13) ?
    C1 N1 C5 N2 . . . . 179.63(13) ?
    C1 N1 C5 C4 . . . . -1.0(2) ?
    C3 C4 C5 N2 . . . . -179.66(14) ?
    C3 C4 C5 N1 . . . . 1.0(2) ?
    C12 C7 C8 O1 . . . . -179.46(12) ?
    C12 C7 C8 C9 . . . . 0.0(2) ?
    O1 C8 C9 C10 . . . . 179.56(13) ?
    C7 C8 C9 C10 . . . . 0.0(2) ?
    C8 C9 C10 C11 . . . . -0.1(2) ?
    C9 C10 C11 C12 . . . . 0.1(2) ?
    C10 C11 C12 C7 . . . . 0.0(2) ?
    C10 C11 C12 C13 . . . . -179.53(13) ?
    C8 C7 C12 C11 . . . . 0.0(2) ?
    C8 C7 C12 C13 . . . . 179.47(12) ?
    C11 C12 C13 O3 . . . . -178.37(13) ?
    C7 C12 C13 O3 . . . . 2.12(19) ?
    C11 C12 C13 O2 . . . . 2.58(19) ?
    C7 C12 C13 O2 . . . . -176.92(12) ?
loop_
    _geom_hbond_atom_site_label_D
    _geom_hbond_atom_site_label_H
    _geom_hbond_atom_site_label_A
    _geom_hbond_site_symmetry_A
    _geom_hbond_distance_DH
    _geom_hbond_distance_HA
    _geom_hbond_distance_DA
    _geom_hbond_angle_DHA
    _geom_hbond_publ_flag
    O1 H1O1 O2 7_544 0.89(2) 1.81(2) 2.6970(15) 172(2) yes
    N1 H1N1 O2 11_677 0.92(2) 1.81(2) 2.7221(15) 172(2) yes
    N2 H1N2 O3 11_677 0.88(2) 1.91(2) 2.7852(16) 170.6(19) yes
    N2 H2N2 O3 . 0.883(19) 1.994(19) 2.8454(17) 161.7(18) yes
_iucr_refine_instructions_details
;
TITL kty243a_0m in I4(1)/a (100K)
CELL 0.71073  15.4435  15.4435  21.0395  90.000  90.000  90.000
ZERR   16.00   0.0002   0.0002   0.0003   0.000   0.000   0.000
LATT  2
SYMM 0.5-X, -Y, 0.5+Z
SYMM 0.75-Y, 0.25+X, 0.25+Z
SYMM 0.75+Y, 0.75-X, 0.75+Z
SFAC C H N O
UNIT 208 224 32 48
TEMP -173.000
SIZE 0.229 0.26 0.432
L.S. 10
BOND $H
FMAP 2 1 60
OMIT 0 2 0
PLAN 20
ACTA
CONF
EQIV $1 1/4+y,7/4-x,7/4-z
HTAB N1 O2_$1
EQIV $2 1/4+y,7/4-x,7/4-z
HTAB N2 O3_$2
EQIV $3 1/4+y,7/4-x,7/4-z
HTAB O1 O2_$3
WGHT    0.051800    5.000600
FVAR       0.12796
N1    3    0.865994    0.704511    0.730085    11.00000    0.02519    0.01713 =
         0.01576    0.00111    0.00199    0.00029
N2    3    0.832580    0.726224    0.836003    11.00000    0.04099    0.01908 =
         0.01439    0.00021    0.00476   -0.00071
C1    1    0.882638    0.653087    0.679160    11.00000    0.02967    0.02414 =
         0.01373    0.00171    0.00382    0.00184
AFIX  43
H1A   2    0.895384    0.678781    0.639216    11.00000   -1.20000
AFIX   0
C2    1    0.881320    0.565422    0.684528    11.00000    0.03173    0.02274 =
         0.01588   -0.00133    0.00362    0.00323
AFIX  43
H2A   2    0.893549    0.529887    0.648780    11.00000   -1.20000
AFIX   0
C3    1    0.861438    0.527683    0.744231    11.00000    0.02140    0.01794 =
         0.01936    0.00037   -0.00184    0.00104
C4    1    0.844800    0.580468    0.795064    11.00000    0.02415    0.01923 =
         0.01547    0.00215    0.00074   -0.00106
AFIX  43
H4A   2    0.831187    0.555791    0.835200    11.00000   -1.20000
AFIX   0
C5    1    0.847767    0.671759    0.788161    11.00000    0.02012    0.02036 =
         0.01538    0.00120    0.00092   -0.00007
C6    1    0.860670    0.430922    0.751023    11.00000    0.03575    0.01674 =
         0.02167    0.00026   -0.00089    0.00059
AFIX 137
H6A   2    0.837808    0.415313    0.792936    11.00000   -1.50000
H6B   2    0.919789    0.408637    0.746671    11.00000   -1.50000
H6C   2    0.823913    0.405648    0.717894    11.00000   -1.50000
AFIX   0
O1    4    0.533659    0.629828    0.915135    11.00000    0.01947    0.04546 =
         0.01455   -0.00434   -0.00427    0.00150
O2    4    0.875863    0.631121    1.053286    11.00000    0.01781    0.03270 =
         0.01544   -0.00035   -0.00147    0.00103
O3    4    0.855430    0.626842    0.948635    11.00000    0.02011    0.04901 =
         0.01429    0.00327    0.00222    0.00313
C7    1    0.677792    0.631346    0.959601    11.00000    0.01944    0.01988 =
         0.01289   -0.00080    0.00069    0.00048
AFIX  43
H7A   2    0.703036    0.626479    0.918581    11.00000   -1.20000
AFIX   0
C8    1    0.588171    0.634342    0.966042    11.00000    0.01972    0.02265 =
         0.01469   -0.00243   -0.00278    0.00039
C9    1    0.551429    0.641528    1.026246    11.00000    0.01637    0.03536 =
         0.01893   -0.00413    0.00038    0.00001
AFIX  43
H9A   2    0.490268    0.643551    1.030848    11.00000   -1.20000
AFIX   0
C10   1    0.604239    0.645733    1.079515    11.00000    0.02050    0.03706 =
         0.01267   -0.00326    0.00251    0.00077
AFIX  43
H10A  2    0.578869    0.650747    1.120484    11.00000   -1.20000
AFIX   0
C11   1    0.693949    0.642688    1.073614    11.00000    0.01887    0.02875 =
         0.01279   -0.00142   -0.00179   -0.00036
AFIX  43
H11A  2    0.729737    0.645493    1.110281    11.00000   -1.20000
AFIX   0
C12   1    0.730720    0.635486    1.013392    11.00000    0.01681    0.01759 =
         0.01464    0.00104   -0.00008    0.00054
C13   1    0.827512    0.631254    1.004542    11.00000    0.01684    0.02199 =
         0.01572    0.00150    0.00066    0.00067
H1O1  2    0.565147    0.625049    0.879719    11.00000    0.04364
H1N1  2    0.868436    0.763293    0.722282    11.00000    0.04315
H1N2  2    0.842836    0.781445    0.828581    11.00000    0.03564
H2N2  2    0.830876    0.703220    0.874353    11.00000    0.03476
HKLF 4 1 1 1 0 0 -1 -1 -1 0 -1
REM  kty243a_0m in I4(1)/a (100K)
REM R1 =  0.0596 for   3092 Fo > 4sig(Fo)  and  0.0726 for all   3702 data
REM    180 parameters refined using      0 restraints
END
WGHT      0.0515      5.0315
REM Highest difference peak  0.448,  deepest hole -0.299,  1-sigma level  0.053
Q1    1   0.7760  0.6309  1.0090  11.00000  0.05    0.45
Q2    1   0.8495  0.6268  0.7917  11.00000  0.05    0.42
Q3    1   0.6499  0.6444  1.0704  11.00000  0.05    0.39
Q4    1   0.5758  0.6365  0.9992  11.00000  0.05    0.37
Q5    1   0.8610  0.4811  0.7436  11.00000  0.05    0.36
Q6    1   0.6332  0.6260  0.9650  11.00000  0.05    0.36
Q7    1   0.5845  0.6429  1.0507  11.00000  0.05    0.35
Q8    1   0.7140  0.6560  1.0405  11.00000  0.05    0.33
Q9    1   0.8681  0.5462  0.7117  11.00000  0.05    0.33
Q10   1   0.8575  0.5538  0.7698  11.00000  0.05    0.32
Q11   1   0.7029  0.6344  0.9885  11.00000  0.05    0.30
Q12   1   0.8862  0.6721  0.7094  11.00000  0.05    0.29
Q13   1   0.8585  0.6878  0.7599  11.00000  0.05    0.29
Q14   1   0.7064  0.6296  1.0423  11.00000  0.05    0.29
Q15   1   0.8812  0.6105  0.6898  11.00000  0.05    0.27
Q16   1   0.8660  0.6061  0.6785  11.00000  0.05    0.26
Q17   1   0.5636  0.6314  0.9384  11.00000  0.05    0.25
Q18   1   0.8378  0.6964  0.8118  11.00000  0.05    0.21
Q19   1   0.8516  0.6559  0.9676  11.00000  0.05    0.19
Q20   1   0.8483  0.6780  0.7038  11.00000  0.05    0.18
;
