# Supplementary material for: 2-Amino-4-methyl­pyridinium 3-hy­droxy­benzoate
Source: Acta Crystallogr Sect E Struct Rep Online. 2013 Jun 19;69(Pt 7):o1120. doi: 10.1107/S1600536813016310 (PMC3770390; doi:10.1107/S1600536813016310)
Supplement: Supplementary file 2 [file e-69-o1120-Isup2.hkl]

# 
# h,k,l, Fc-squared, Fo-squared, sigma(Fo-squared) and status flag 
# 
data_I
_shelx_title ' kty243a_0m in I4(1)/a (100K)' 
_shelx_refln_list_code          4 
_shelx_F_calc_maximum      766.02 
_exptl_crystal_F_000      2080.00 
_reflns_d_resolution_high  0.7079 
 
loop_ 
 _symmetry_equiv_pos_as_xyz 
 'x, y, z' 
 '-x+1/2, -y, z+1/2' 
 '-y+3/4, x+1/4, z+1/4' 
 'y+3/4, -x+3/4, z+3/4' 
 'x+1/2, y+1/2, z+1/2' 
 '-x+1, -y+1/2, z+1' 
 '-y+5/4, x+3/4, z+3/4' 
 'y+5/4, -x+5/4, z+5/4' 
 '-x, -y, -z' 
 'x-1/2, y, -z-1/2' 
 'y-3/4, -x-1/4, -z-1/4' 
 '-y-3/4, x-3/4, -z-3/4' 
 '-x+1/2, -y+1/2, -z+1/2' 
 'x, y+1/2, -z' 
 'y-1/4, -x+1/4, -z+1/4' 
 '-y-1/4, x-1/4, -z-1/4' 
 
_cell_length_a    15.4435 
_cell_length_b    15.4435 
_cell_length_c    21.0395 
_cell_angle_alpha  90.000 
_cell_angle_beta   90.000 
_cell_angle_gamma  90.000 
 
_shelx_F_squared_multiplier     1.000 
 
loop_ 
 _refln_index_h 
 _refln_index_k 
 _refln_index_l 
 _refln_F_squared_calc 
 _refln_F_squared_meas 
 _refln_F_squared_sigma 
 _refln_observed_status 
   2   2   0     1644.71     1479.75     13.65 o 
  -2   4   0    20312.45    20944.21     90.64 o 
   0   4   0   586787.00   583316.44   4828.13 o 
   2   4   0    24788.50    23118.28    134.44 o 
   4   4   0    11794.84    12970.36     83.55 o 
  -4   6   0     4515.92     4732.74     39.62 o 
  -2   6   0   115836.09   121803.55    523.44 o 
   0   6   0     4467.45     4229.07     53.84 o 
   2   6   0   113657.23   122507.86   1055.90 o 
   4   6   0     4853.20     4917.56     41.70 o 
   6   6   0     5233.47     5244.38     48.19 o 
  -6   8   0     3094.74     3201.33     39.98 o 
  -4   8   0      271.87      208.67      9.60 o 
  -2   8   0     5866.26     6778.16     41.95 o 
   0   8   0    41322.01    42775.21    263.86 o 
   2   8   0     1259.95     1323.39     21.19 o 
   4   8   0     4436.81     4909.90     53.33 o 
   6   8   0     4118.67     4322.12     47.80 o 
   8   8   0     4628.67     5055.97     54.78 o 
  -8  10   0     3283.32     3084.67     56.43 o 
  -6  10   0     8495.20     7936.50     93.45 o 
  -4  10   0     3420.08     3555.91     34.39 o 
  -2  10   0      311.51      417.31     15.02 o 
   0  10   0      720.48      672.55     24.18 o 
   2  10   0      389.15      497.07     17.46 o 
   4  10   0      603.90      656.08     20.46 o 
   6  10   0      673.35      678.90     27.20 o 
   8  10   0     1649.71     1645.76     39.11 o 
  10  10   0     1133.79     1119.21     43.73 o 
 -10  12   0       33.02       31.81     25.50 o 
  -8  12   0        2.36      -22.71     24.65 o 
  -6  12   0      754.78      744.03     41.16 o 
  -4  12   0     1229.51     1294.26     37.56 o 
  -2  12   0     1349.05     1393.26     28.54 o 
   0  12   0    11546.83    12407.59     93.79 o 
   2  12   0       49.18       35.59     12.74 o 
   4  12   0      340.67      509.32     37.38 o 
   6  12   0     2084.61     1986.43     68.63 o 
   8  12   0       44.27       35.44     17.84 o 
  10  12   0      532.89      534.30     43.69 o 
  12  12   0      423.54      411.30     38.76 o 
 -12  14   0      455.81      489.93     42.83 o 
 -10  14   0      340.86      405.67     39.65 o 
  -8  14   0     1605.23     1455.43     54.31 o 
  -6  14   0      478.19      534.85     40.26 o 
  -4  14   0     3563.11     3437.90     70.83 o 
  -2  14   0      469.35      311.71     22.70 o 
   0  14   0    11310.26     9796.42     90.30 o 
   2  14   0      826.10      502.97     24.78 o 
   4  14   0     4477.23     3660.10     54.83 o 
   6  14   0        9.16       35.62     16.82 o 
   8  14   0     1208.44     1037.40     44.53 o 
  10  14   0     1340.96     1240.13     56.22 o 
  12  14   0      388.52      326.94     40.55 o 
  14  14   0     1084.94      995.86     62.15 o 
 -14  16   0       15.75       94.96     37.30 o 
 -12  16   0       23.47       33.07     29.12 o 
 -10  16   0      815.09      882.94     56.06 o 
  -8  16   0       43.65       37.82     28.97 o 
  -6  16   0     1784.09     1790.33     60.40 o 
  -4  16   0       82.18       82.74     28.67 o 
  -2  16   0      171.52      107.45     19.49 o 
   0  16   0      501.94      563.23     30.88 o 
   2  16   0       38.36       26.55     18.66 o 
   4  16   0      253.90      261.99     26.52 o 
   6  16   0     2099.96     1797.37     48.97 o 
   8  16   0       34.85       60.58     23.76 o 
  10  16   0     1303.13     1109.70     56.55 o 
  12  16   0      710.10      750.09     52.08 o 
  14  16   0      987.84      940.43     67.74 o 
 -12  18   0       18.65       27.78     76.96 o 
 -10  18   0      268.19      313.58     52.85 o 
  -8  18   0      158.53      211.82     38.67 o 
  -6  18   0        8.46       31.69     29.75 o 
  -4  18   0      625.73      642.38     45.91 o 
  -2  18   0       29.86       47.73     26.44 o 
   0  18   0     1587.34     1351.88     54.25 o 
   2  18   0      100.39      130.96     25.25 o 
   4  18   0        0.08       33.90     22.29 o 
   6  18   0       50.35       33.18     23.63 o 
   8  18   0       58.31       72.31     23.31 o 
  10  18   0     1036.09      946.26     56.36 o 
  12  18   0      209.22      265.48     51.12 o 
  -8  20   0       33.32      118.32     69.73 o 
  -6  20   0      414.19      414.89     45.20 o 
  -4  20   0      212.64      223.32     35.94 o 
  -2  20   0      724.10      851.87     66.39 o 
   0  20   0     1394.03     1548.32     80.64 o 
   2  20   0     2347.26     2399.92     63.21 o 
   4  20   0      709.06      629.53     67.76 o 
   6  20   0     1747.47     1987.05    107.00 o 
   8  20   0      980.77      998.09     64.00 o 
   0   1   1     5290.83     3758.99    772.59 o 
  -1   2   1     2166.59     2668.39     16.19 o 
   1   2   1    12892.58    13536.09     77.87 o 
  -2   3   1     7717.45     7776.51     52.74 o 
   0   3   1     8336.44     8943.52    107.91 o 
   2   3   1     1078.96      889.77     26.66 o 
  -3   4   1    10292.97    10834.47     44.00 o 
  -1   4   1    15142.13    15308.58     82.68 o 
   1   4   1    28965.48    30233.96    176.23 o 
   3   4   1      469.19      373.98      8.64 o 
  -4   5   1      439.20      460.86     10.46 o 
  -2   5   1     1532.67     1460.29     13.10 o 
   0   5   1      633.64      592.22     29.46 o 
   2   5   1     8519.76     8527.51     54.37 o 
   4   5   1     1069.61     1126.15     11.17 o 
  -5   6   1     1113.56     1157.75     15.15 o 
  -3   6   1     2204.36     2668.71     32.64 o 
  -1   6   1     4944.55     4840.16     23.89 o 
   1   6   1    39870.78    40842.61    379.57 o 
   3   6   1     2486.13     2272.64     29.18 o 
   5   6   1      116.17      185.48     10.55 o 
  -6   7   1     1564.81     1772.62     24.49 o 
  -4   7   1     7965.73     8043.26     39.94 o 
  -2   7   1     1931.09     2395.44     32.45 o 
   0   7   1    10634.47    10601.50     56.60 o 
   2   7   1      200.59      147.78     14.32 o 
   4   7   1      701.64      743.80     11.67 o 
   6   7   1      208.64      243.41     12.34 o 
  -7   8   1      135.96      143.00     10.53 o 
  -5   8   1     5714.64     5863.90     50.05 o 
  -3   8   1     4709.84     4648.71     24.59 o 
  -1   8   1     6285.68     6473.43     38.78 o 
   1   8   1     7257.24     7903.35     47.37 o 
   3   8   1     1463.18     1406.96     29.62 o 
   5   8   1        7.17       24.90      5.00 o 
   7   8   1     6197.12     6066.84     53.97 o 
  -8   9   1       12.39       25.89      8.90 o 
  -6   9   1     2059.67     1854.65     31.11 o 
  -4   9   1        5.02       17.75      5.02 o 
  -2   9   1     3173.71     2841.19     19.48 o 
   0   9   1     1743.93     1860.34     54.32 o 
   2   9   1     3973.82     3775.14     25.06 o 
   4   9   1      127.64      157.61      7.87 o 
   6   9   1     1764.47     1758.06     25.34 o 
   8   9   1      112.30      142.07     13.00 o 
  -9  10   1      228.57      188.24     26.29 o 
  -7  10   1     2045.41     2026.77     40.08 o 
  -5  10   1      374.58      351.15     15.90 o 
  -3  10   1     1883.24     2026.67     31.29 o 
  -1  10   1      119.20      120.40      6.70 o 
   1  10   1    24303.45    24500.08    186.16 o 
   3  10   1     1505.19     1403.46     16.81 o 
   5  10   1     1574.59     1648.41     30.74 o 
   7  10   1      685.51      700.34     21.02 o 
   9  10   1     1980.44     1844.57     45.67 o 
 -10  11   1       41.48       56.50     15.66 o 
  -8  11   1      612.77      561.49     25.92 o 
  -6  11   1       59.35       62.66     17.39 o 
  -4  11   1      508.11      526.33     15.94 o 
  -2  11   1       56.20       77.92      7.01 o 
   0  11   1     1479.29     1498.04     18.61 o 
   2  11   1        0.74        3.28      6.82 o 
   4  11   1     1853.92     1777.89     22.79 o 
   6  11   1      267.36      239.51     20.42 o 
   8  11   1      180.19      200.37     17.29 o 
  10  11   1      227.20      235.15     18.24 o 
 -11  12   1       20.62       43.87     17.18 o 
  -9  12   1      208.71      229.55     23.49 o 
  -7  12   1       83.65      102.80     20.90 o 
  -5  12   1      662.74      728.28     25.95 o 
  -3  12   1     1801.89     1793.97     27.00 o 
  -1  12   1     8196.80     8381.77     52.94 o 
   1  12   1     5318.94     5696.26     40.19 o 
   3  12   1      108.82      123.28     10.73 o 
   5  12   1      135.07       94.45     13.27 o 
   7  12   1     1666.92     1659.65     31.37 o 
   9  12   1        6.24       40.91     10.25 o 
  11  12   1      533.73      522.17     27.23 o 
 -12  13   1       28.08       67.62     18.41 o 
 -10  13   1      179.63      159.90     24.00 o 
  -8  13   1      178.92      202.23     21.91 o 
  -6  13   1        7.22       -0.03     15.64 o 
  -4  13   1     1715.38     1513.75     34.47 o 
  -2  13   1      306.24      381.88     16.28 o 
   0  13   1     1557.92     1293.81     35.07 o 
   2  13   1      780.96      807.49     20.44 o 
   4  13   1      105.34      114.24     12.94 o 
   6  13   1       24.19       30.90     12.33 o 
   8  13   1        1.49       -0.83     13.15 o 
  10  13   1      219.73      182.04     22.59 o 
  12  13   1       92.21      101.12     19.67 o 
 -13  14   1       22.08       18.23     20.70 o 
 -11  14   1       61.43       81.41     21.92 o 
  -9  14   1        0.42       -2.27     21.70 o 
  -7  14   1     2186.23     2101.23     43.36 o 
  -5  14   1       27.64       20.10     17.66 o 
  -3  14   1       62.43       65.93     14.23 o 
  -1  14   1        0.21       -3.66     10.21 o 
   1  14   1     3283.70     3147.78     40.27 o 
   3  14   1      383.98      452.46     19.08 o 
   5  14   1      150.62      156.39     14.68 o 
   7  14   1      814.68      785.19     26.25 o 
   9  14   1      470.56      487.62     27.24 o 
  11  14   1      564.39      553.19     29.66 o 
  13  14   1      232.38      195.37     30.56 o 
 -14  15   1        3.46       46.78     20.89 o 
 -12  15   1        7.72       36.54     19.00 o 
 -10  15   1      305.92      264.21     26.91 o 
  -8  15   1      178.00      183.59     23.50 o 
  -6  15   1      488.63      451.31     30.13 o 
  -4  15   1      118.47      129.08     20.37 o 
  -2  15   1      137.16      104.03     15.83 o 
   0  15   1      164.00      179.44     17.60 o 
   2  15   1       20.08       25.25     13.44 o 
   4  15   1      532.48      554.51     21.36 o 
   6  15   1      302.59      303.16     19.42 o 
   8  15   1      232.62      255.36     22.45 o 
  10  15   1      306.27      302.12     24.72 o 
  12  15   1      639.47      602.53     33.97 o 
  14  15   1      261.81      301.79     30.42 o 
 -13  16   1       14.80       53.48     25.20 o 
 -11  16   1       51.25       60.38     22.49 o 
  -9  16   1       78.00      105.16     23.55 o 
  -7  16   1        0.47        0.72     19.43 o 
  -5  16   1      174.99      187.82     22.58 o 
  -3  16   1        8.29       48.86     14.45 o 
  -1  16   1     2966.36     2826.57     38.25 o 
   1  16   1     1024.65     1095.03     28.13 o 
   3  16   1        6.55       27.14     12.59 o 
   5  16   1      190.04      149.01     16.22 o 
   7  16   1      136.50      133.74     17.66 o 
   9  16   1       25.14       42.98     17.44 o 
  11  16   1      109.01       80.29     20.64 o 
  13  16   1      228.95      206.63     26.44 o 
 -12  17   1        2.54       13.74     28.06 o 
 -10  17   1       98.02      133.89     27.29 o 
  -8  17   1        6.24        8.64     21.67 o 
  -6  17   1       17.63       25.12     20.61 o 
  -4  17   1      149.07      140.78     22.68 o 
  -2  17   1       23.41       63.47     15.65 o 
   0  17   1      104.77      111.42     20.10 o 
   2  17   1      124.05      111.77     18.02 o 
   4  17   1       27.85       55.49     14.34 o 
   6  17   1       75.56       84.49     16.90 o 
   8  17   1       26.62       41.67     17.49 o 
  10  17   1       45.14       75.06     25.83 o 
  12  17   1      177.72      178.59     29.87 o 
 -11  18   1       23.85       63.57     37.28 o 
  -9  18   1       31.20       60.17     24.00 o 
  -7  18   1      644.13      552.10     34.23 o 
  -5  18   1      303.12      322.54     28.68 o 
  -3  18   1      128.43      177.58     21.80 o 
  -1  18   1      113.23      182.42     21.94 o 
   1  18   1     1780.29     1743.63     35.40 o 
   3  18   1       80.79      131.17     19.18 o 
   5  18   1      270.27      297.71     22.11 o 
   7  18   1      350.26      399.06     26.65 o 
   9  18   1      156.04      165.85     20.29 o 
  11  18   1      938.03      879.30     38.53 o 
 -10  19   1      284.65      381.36     54.74 o 
  -8  19   1      272.08      367.88     31.58 o 
  -6  19   1       17.39       31.45     27.45 o 
  -4  19   1      173.47      212.98     24.41 o 
  -2  19   1      191.53      204.64     29.11 o 
   0  19   1        5.55       13.12     21.28 o 
   2  19   1       46.90       57.10     18.10 o 
   4  19   1       48.54       71.00     19.36 o 
   6  19   1       14.09       54.51     17.87 o 
   8  19   1       34.50       81.67     18.96 o 
  10  19   1       26.92      113.29     25.11 o 
  -7  20   1       39.17       84.55     31.10 o 
  -5  20   1      110.06      147.41     25.04 o 
  -3  20   1       96.89      130.58     36.25 o 
  -1  20   1      262.00      223.41     30.78 o 
   1  20   1     1560.42     1536.28     48.28 o 
   3  20   1      234.32      235.22     25.31 o 
   5  20   1       30.53       21.49     19.30 o 
   7  20   1      242.36      278.21     24.98 o 
  -4  21   1      509.29      544.10     42.84 o 
  -2  21   1        8.45       94.74     30.35 o 
   0  21   1      695.18      815.03     48.43 o 
   2  21   1        2.98       75.64     23.16 o 
   4  21   1       57.79       62.77     20.22 o 
   1   1   2      850.11      879.42     12.39 o 
   0   2   2     1055.00     1089.09     10.15 o 
   2   2   2    55165.67    55055.82    209.61 o 
  -1   3   2      300.97      310.79      6.30 o 
   1   3   2     1188.90     1243.15     10.75 o 
   3   3   2      205.81      167.10      6.43 o 
  -2   4   2     4042.21     3476.64     32.23 o 
   0   4   2   224694.67   225599.34   1597.01 o 
   2   4   2    25393.30    25239.58    107.75 o 
   4   4   2      293.60      325.64     11.26 o 
  -3   5   2      248.77      217.21      6.31 o 
  -1   5   2     5392.11     5131.47     37.95 o 
   1   5   2     7082.31     6561.17     35.09 o 
   3   5   2      660.72      581.27      8.92 o 
   5   5   2      654.67      738.72     14.16 o 
  -4   6   2    13197.67    13165.01     96.64 o 
  -2   6   2    11919.56    12599.27    166.95 o 
   0   6   2     1736.46     1830.29     39.67 o 
   2   6   2    21951.48    23434.76    125.80 o 
   4   6   2      226.99      299.91      7.40 o 
   6   6   2    50501.15    52161.43    214.36 o 
  -5   7   2       68.47       66.69      6.11 o 
  -3   7   2     8390.39     8456.40     45.64 o 
  -1   7   2     1889.58     1825.15     14.42 o 
   1   7   2     1105.91     1061.21     16.91 o 
   3   7   2     3240.99     3371.99     32.56 o 
   5   7   2      456.93      472.06     10.20 o 
   7   7   2      516.51      514.34     14.43 o 
  -6   8   2      390.76      459.99     12.96 o 
  -4   8   2     5402.10     5571.14     48.03 o 
  -2   8   2      973.81      846.43     13.27 o 
   0   8   2    88873.49    95555.88    565.46 o 
   2   8   2     9734.24    10287.75     63.19 o 
   4   8   2     7912.89     8590.88     43.17 o 
   6   8   2     4619.29     4505.87     32.53 o 
   8   8   2      892.30      992.52     19.84 o 
  -7   9   2      210.61      198.62     12.62 o 
  -5   9   2       73.72      128.20      7.25 o 
  -3   9   2      122.74      130.88      7.42 o 
  -1   9   2     1713.28     1570.29     24.46 o 
   1   9   2     5471.77     5434.80     33.73 o 
   3   9   2       65.69       35.67      5.39 o 
   5   9   2      655.35      626.05     13.48 o 
   7   9   2     1371.47     1364.21     22.00 o 
   9   9   2      264.20      343.62     20.92 o 
  -8  10   2     1861.59     1827.10     37.60 o 
  -6  10   2     3619.17     3679.97     58.22 o 
  -4  10   2     2016.45     2137.54     32.51 o 
  -2  10   2       82.93       63.55      9.23 o 
   0  10   2      732.65      779.96     33.27 o 
   2  10   2        0.04        7.35      6.09 o 
   4  10   2        6.37        5.33      7.63 o 
   6  10   2     3164.11     3330.23     35.81 o 
   8  10   2       46.97       64.23     13.41 o 
  10  10   2       25.46       15.97     13.95 o 
  -9  11   2      210.08      209.22     21.16 o 
  -7  11   2      410.02      361.91     20.88 o 
  -5  11   2      389.92      370.50     15.06 o 
  -3  11   2     1155.17     1124.42     16.84 o 
  -1  11   2     3493.97     3336.45     24.44 o 
   1  11   2       18.84       15.42      6.75 o 
   3  11   2      614.14      670.54     19.27 o 
   5  11   2       73.48       62.15     10.94 o 
   7  11   2     1022.70     1045.74     39.67 o 
   9  11   2        8.03      -11.98     12.35 o 
  11  11   2       18.77       26.71     14.75 o 
 -10  12   2      395.79      385.63     26.50 o 
  -8  12   2     1384.96     1395.10     32.72 o 
  -6  12   2      577.22      582.42     23.58 o 
  -4  12   2      122.81      113.16     11.96 o 
  -2  12   2       35.19       37.04      9.16 o 
   0  12   2     8573.44     8498.34    132.19 o 
   2  12   2     1664.04     1718.60     23.61 o 
   4  12   2      289.64      228.84     15.10 o 
   6  12   2       97.61       63.50     13.02 o 
   8  12   2      115.57      108.50     15.12 o 
  10  12   2       14.13       26.95     14.60 o 
  12  12   2     1435.32     1417.63     35.28 o 
 -11  13   2     1517.13     1489.27     65.34 o 
  -9  13   2       11.21       40.71     18.62 o 
  -7  13   2      940.09      886.05     28.21 o 
  -5  13   2      765.41      803.57     26.44 o 
  -3  13   2     2082.69     1945.96     41.13 o 
  -1  13   2      951.49     1026.89     26.90 o 
   1  13   2     4487.72     4434.86     38.61 o 
   3  13   2       11.62       14.44      9.70 o 
   5  13   2       26.48       42.56     12.42 o 
   7  13   2       66.96       73.24     13.60 o 
   9  13   2      102.94      106.91     16.35 o 
  11  13   2      942.40      975.71     33.53 o 
  13  13   2      110.06       67.34     21.67 o 
 -12  14   2      118.28      104.63     17.97 o 
 -10  14   2       14.95        6.45     20.22 o 
  -8  14   2       60.68       49.39     19.30 o 
  -6  14   2     1550.27     1414.52     43.16 o 
  -4  14   2       17.57       16.23     14.41 o 
  -2  14   2     1080.50      949.00     26.95 o 
   0  14   2      260.67      173.47     24.61 o 
   2  14   2     1196.40      949.30     21.92 o 
   4  14   2     2293.41     1847.06     39.30 o 
   6  14   2     2006.62     1703.63     31.65 o 
   8  14   2     2220.22     1903.57     34.94 o 
  10  14   2        0.07       -3.86     14.63 o 
  12  14   2      496.66      471.45     30.78 o 
  14  14   2        1.62       19.81     20.93 o 
 -13  15   2      283.17      290.57     26.02 o 
 -11  15   2      252.97      226.82     27.09 o 
  -9  15   2      744.01      710.64     35.72 o 
  -7  15   2      236.92      208.02     24.91 o 
  -5  15   2      743.49      695.15     32.81 o 
  -3  15   2      831.78      776.97     27.95 o 
  -1  15   2      802.33      875.40     27.79 o 
   1  15   2        3.90        0.87     10.36 o 
   3  15   2      414.45      420.29     19.38 o 
   5  15   2      471.93      448.22     21.49 o 
   7  15   2        9.60       14.00     16.09 o 
   9  15   2       20.33       16.50     12.09 o 
  11  15   2       20.82       27.29     19.53 o 
  13  15   2      258.68      247.35     28.23 o 
  15  15   2      121.76      145.76     23.79 o 
 -14  16   2      139.98      128.87     22.69 o 
 -12  16   2      287.20      294.81     28.13 o 
 -10  16   2        7.54      -20.64     20.64 o 
  -8  16   2      191.48      150.13     24.88 o 
  -6  16   2        0.57       -0.37     18.59 o 
  -4  16   2       13.55       22.31     18.02 o 
  -2  16   2      640.46      585.99     25.14 o 
   0  16   2     1480.09     1404.17     36.41 o 
   2  16   2     2551.21     2201.97     37.46 o 
   4  16   2      143.58      124.89     15.92 o 
   6  16   2      816.40      661.28     27.04 o 
   8  16   2      216.90      206.78     19.36 o 
  10  16   2      200.33      148.54     22.04 o 
  12  16   2      715.78      740.15     36.52 o 
  14  16   2        2.67       41.67     28.33 o 
 -13  17   2       40.11       95.53     41.09 o 
 -11  17   2       41.86       50.80     24.32 o 
  -9  17   2      109.00      135.65     25.80 o 
  -7  17   2       68.07      103.75     23.40 o 
  -5  17   2        2.63       20.45     18.61 o 
  -3  17   2      742.82      716.00     33.18 o 
  -1  17   2       23.80       32.77     18.74 o 
   1  17   2     1877.40     1785.72     44.13 o 
   3  17   2       37.87       41.96     14.14 o 
   5  17   2      110.86      116.79     16.55 o 
   7  17   2       97.73      129.79     17.77 o 
   9  17   2        4.13        2.19     19.00 o 
  11  17   2      285.35      280.64     27.71 o 
  13  17   2        2.29       50.40     33.00 o 
 -12  18   2       93.05      149.61     30.40 o 
 -10  18   2      159.81      209.84     31.72 o 
  -8  18   2       68.65       55.65     23.65 o 
  -6  18   2      669.51      693.24     36.78 o 
  -4  18   2        1.68       37.06     20.09 o 
  -2  18   2      555.67      526.31     28.86 o 
   0  18   2      321.98      283.96     24.14 o 
   2  18   2      866.71      795.19     29.78 o 
   4  18   2        0.66       13.55     16.21 o 
   6  18   2      792.08      676.87     28.08 o 
   8  18   2      106.12      100.75     20.39 o 
  10  18   2        0.01       70.18     17.10 o 
  12  18   2      381.68      395.69     36.48 o 
  -9  19   2      243.10      325.57     34.57 o 
  -7  19   2       72.13      131.74     28.02 o 
  -5  19   2      874.09     1049.80     47.25 o 
  -3  19   2      187.14      233.34     25.47 o 
  -1  19   2     1822.75     1845.92     47.45 o 
   1  19   2       19.17       57.95     20.77 o 
   3  19   2      454.39      454.92     26.25 o 
   5  19   2       23.79       58.03     19.88 o 
   7  19   2        3.75       35.84     17.65 o 
   9  19   2      266.94      298.76     26.02 o 
  -8  20   2        8.44       94.23     41.18 o 
  -6  20   2      173.28      182.10     33.73 o 
  -4  20   2       67.97      144.44     25.26 o 
  -2  20   2        2.01       20.86     25.55 o 
   0  20   2      189.30      216.52     25.87 o 
   2  20   2       37.88      107.80     22.37 o 
   4  20   2      680.33      749.75     33.25 o 
   6  20   2      683.28      820.78     36.30 o 
   8  20   2      146.46      330.51     33.79 o 
  -5  21   2      324.74      531.50     81.11 o 
  -3  21   2       48.65      196.55     44.68 o 
  -1  21   2       60.83      114.53     30.26 o 
   1  21   2      127.19      100.92     25.68 o 
   3  21   2      125.24      147.84     24.27 o 
   5  21   2      168.90      213.69     33.01 o 
   0   1   3     7951.42     7961.81     34.11 o 
  -1   2   3     2818.42     2575.57     18.32 o 
   1   2   3    12269.42    12846.03     95.37 o 
  -2   3   3      230.89      292.51      7.40 o 
   0   3   3     1340.84     1200.12     34.71 o 
   2   3   3    19252.46    19655.06     79.71 o 
  -3   4   3     1722.36     1901.38     25.95 o 
  -1   4   3     4849.20     4713.96     28.54 o 
   1   4   3    13252.27    13623.17    103.30 o 
   3   4   3     7808.75     8034.03     39.62 o 
  -4   5   3        8.96        1.55      4.75 o 
  -2   5   3      909.11      909.81     12.28 o 
   0   5   3    18791.97    19106.30     67.18 o 
   2   5   3        4.06        9.80      4.64 o 
   4   5   3     5735.39     5917.22     32.65 o 
  -5   6   3     9269.71     9285.08     50.19 o 
  -3   6   3     2832.01     2944.05     20.04 o 
  -1   6   3     7679.38     7894.05     33.26 o 
   1   6   3     2364.43     2235.87     41.08 o 
   3   6   3     6094.06     6174.80     39.13 o 
   5   6   3     1556.72     1518.00     16.06 o 
  -6   7   3     3202.68     3236.53     23.35 o 
  -4   7   3     4836.74     4845.71     29.89 o 
  -2   7   3     7424.04     8153.88     51.63 o 
   0   7   3      422.46      444.95     17.62 o 
   2   7   3     9243.09     9767.89     53.27 o 
   4   7   3        0.90        1.31      4.84 o 
   6   7   3     3192.55     3352.76     39.03 o 
  -7   8   3     1155.14     1125.22     17.84 o 
  -5   8   3       31.38       33.58      5.60 o 
  -3   8   3     5948.03     6044.62     57.71 o 
  -1   8   3     7203.59     7899.97     67.18 o 
   1   8   3    25566.55    26741.69    179.55 o 
   3   8   3      453.01      483.18      9.77 o 
   5   8   3      318.58      281.99      8.20 o 
   7   8   3     1736.38     1732.83     23.95 o 
  -8   9   3      660.65      641.63     21.64 o 
  -6   9   3       52.20       49.14      6.76 o 
  -4   9   3      161.82      198.63      8.67 o 
  -2   9   3      191.75      182.04      8.70 o 
   0   9   3     6728.45     6668.60     33.20 o 
   2   9   3       85.37       59.12      5.92 o 
   4   9   3      840.40      929.70     14.50 o 
   6   9   3     1074.54     1085.50     18.23 o 
   8   9   3      106.83       95.33     11.89 o 
  -9  10   3     1605.67     1671.52     37.15 o 
  -7  10   3     2798.48     2906.20     45.50 o 
  -5  10   3     5213.25     5014.47     42.67 o 
  -3  10   3     2178.78     2154.64     23.57 o 
  -1  10   3     1061.28      994.80     13.59 o 
   1  10   3       34.37       64.83      6.29 o 
   3  10   3     1269.27     1208.23     16.60 o 
   5  10   3      460.02      440.48     13.15 o 
   7  10   3     1800.33     1752.55     29.60 o 
   9  10   3      620.27      676.71     24.10 o 
 -10  11   3     2260.55     2135.25     39.50 o 
  -8  11   3     1327.34     1293.82     35.04 o 
  -6  11   3     1192.91     1081.92     24.83 o 
  -4  11   3     1658.00     1527.15     23.76 o 
  -2  11   3      916.24      987.14     16.02 o 
   0  11   3      173.31      170.65      8.71 o 
   2  11   3      618.30      707.41     14.05 o 
   4  11   3       58.37       65.45      9.08 o 
   6  11   3      193.09      213.75     15.75 o 
   8  11   3      751.09      748.42     27.22 o 
  10  11   3      250.55      243.55     18.99 o 
 -11  12   3      511.06      573.37     26.28 o 
  -9  12   3      495.12      519.68     26.58 o 
  -7  12   3      872.41      817.75     34.89 o 
  -5  12   3     2233.99     2167.21     58.95 o 
  -3  12   3      977.83      869.22     31.52 o 
  -1  12   3       64.97      102.92      9.63 o 
   1  12   3     4554.18     4532.63     56.95 o 
   3  12   3      274.05      268.76     15.35 o 
   5  12   3      568.57      594.40     22.59 o 
   7  12   3     1462.57     1401.75     29.31 o 
   9  12   3      331.50      290.33     19.80 o 
  11  12   3      891.30      850.36     30.27 o 
 -12  13   3        1.25       15.02     16.90 o 
 -10  13   3     1681.70     1629.53     56.17 o 
  -8  13   3      334.85      277.16     22.15 o 
  -6  13   3      940.04      905.63     30.27 o 
  -4  13   3      113.36      136.04     14.28 o 
  -2  13   3        1.24        5.28     11.99 o 
   0  13   3     1229.32     1235.90     24.58 o 
   2  13   3       37.55       38.65     10.30 o 
   4  13   3      224.39      247.33     16.13 o 
   6  13   3      201.73      214.47     17.39 o 
   8  13   3      324.35      259.92     19.53 o 
  10  13   3      848.95      876.65     32.62 o 
  12  13   3      264.23      272.41     23.05 o 
 -13  14   3        1.29      -14.46     18.13 o 
 -11  14   3       32.59       66.72     21.85 o 
  -9  14   3       78.20       91.14     18.71 o 
  -7  14   3     1309.49     1237.61     37.73 o 
  -5  14   3     3135.87     2888.74     55.98 o 
  -3  14   3        5.84        5.82     14.67 o 
  -1  14   3     1311.67     1061.88     27.65 o 
   1  14   3     2922.58     2898.17     32.17 o 
   3  14   3      623.47      547.68     21.46 o 
   5  14   3      179.89      189.02     16.30 o 
   7  14   3      616.39      526.82     24.14 o 
   9  14   3      198.10      286.64     37.28 o 
  11  14   3     1632.11     1551.68     38.81 o 
  13  14   3     1653.81     1586.46     48.40 o 
 -14  15   3        0.00       59.30     23.88 o 
 -12  15   3        8.08       42.97     23.13 o 
 -10  15   3      224.48      268.49     27.12 o 
  -8  15   3      142.64      147.35     24.09 o 
  -6  15   3        0.13        5.71     18.37 o 
  -4  15   3        0.07      -10.71     14.97 o 
  -2  15   3      630.51      550.34     23.93 o 
   0  15   3        0.00      -11.63     11.98 o 
   2  15   3        3.38        3.80     11.51 o 
   4  15   3      103.09       93.06     12.27 o 
   6  15   3       35.55       56.05     15.16 o 
   8  15   3      503.21      481.97     32.87 o 
  10  15   3      472.40      464.40     27.54 o 
  12  15   3       58.97       59.23     23.60 o 
  14  15   3      234.44      205.13     26.92 o 
 -13  16   3      729.40      774.45     41.18 o 
 -11  16   3       55.69       81.58     23.81 o 
  -9  16   3      284.03      274.42     28.55 o 
  -7  16   3      183.11      133.88     23.04 o 
  -5  16   3      643.45      649.00     34.66 o 
  -3  16   3      777.27      781.02     37.11 o 
  -1  16   3      291.73      289.75     20.98 o 
   1  16   3     5259.08     4784.17     85.03 o 
   3  16   3      442.60      468.37     21.52 o 
   5  16   3       34.02       29.99     14.40 o 
   7  16   3     1410.99     1336.17     32.09 o 
   9  16   3       24.29       38.43     17.47 o 
  11  16   3      492.90      470.14     27.43 o 
  13  16   3      296.99      308.90     34.18 o 
 -12  17   3      337.48      375.38     34.07 o 
 -10  17   3       34.06       67.80     25.31 o 
  -8  17   3      655.11      664.06     42.76 o 
  -6  17   3        8.55      -15.16     19.30 o 
  -4  17   3        6.79       26.08     15.71 o 
  -2  17   3      239.54      267.43     21.47 o 
   0  17   3        9.11       -1.52     16.31 o 
   2  17   3       20.64       29.79     14.63 o 
   4  17   3       54.30       66.88     14.80 o 
   6  17   3      106.28      140.81     21.25 o 
   8  17   3      131.62       86.61     18.28 o 
  10  17   3      125.27      140.09     25.54 o 
  12  17   3      103.28      136.62     22.13 o 
 -11  18   3        3.56       56.16     32.40 o 
  -9  18   3      270.68      288.63     43.96 o 
  -7  18   3     1530.59     1487.53     48.24 o 
  -5  18   3       80.26       56.42     22.40 o 
  -3  18   3     1436.07     1512.54     39.05 o 
  -1  18   3       51.75       36.47     18.90 o 
   1  18   3       44.76       88.56     20.61 o 
   3  18   3      227.81      198.96     20.37 o 
   5  18   3      310.88      317.69     24.15 o 
   7  18   3      484.49      381.01     23.58 o 
   9  18   3      113.26      126.16     20.73 o 
  11  18   3      863.68      774.22     35.37 o 
 -10  19   3        7.12       87.45     34.50 o 
  -8  19   3      867.01      974.63     48.90 o 
  -6  19   3       59.57      134.47     31.53 o 
  -4  19   3      104.13      177.89     26.34 o 
  -2  19   3       30.95       19.33     20.58 o 
   0  19   3       80.47       93.18     21.41 o 
   2  19   3       40.36       69.64     19.88 o 
   4  19   3       57.06       76.20     18.10 o 
   6  19   3       10.59       35.20     16.55 o 
   8  19   3       54.98       79.37     19.65 o 
  10  19   3        0.01       74.49     25.49 o 
  -7  20   3       43.61      112.42     27.17 o 
  -5  20   3       36.91       46.20     25.31 o 
  -3  20   3      528.85      636.91     42.63 o 
  -1  20   3     1188.60     1168.83     42.74 o 
   1  20   3       24.12       46.66     23.46 o 
   3  20   3      155.20      203.12     30.16 o 
   5  20   3      469.16      517.79     30.08 o 
   7  20   3       11.85      115.23     25.70 o 
  -4  21   3      975.48     1112.04     70.07 o 
  -2  21   3       14.74       82.49     25.68 o 
   0  21   3      221.63      292.21     40.09 o 
   2  21   3       43.57       87.02     23.87 o 
   4  21   3       83.47      144.53     24.68 o 
   0   0   4   218375.13   219016.28   2654.15 o 
   1   1   4       95.11      110.17      4.12 o 
   0   2   4    13170.35    13500.50     60.87 o 
   2   2   4     1368.93     1298.02     42.74 o 
  -1   3   4      158.00      176.98      6.40 o 
   1   3   4      466.85      382.04      7.71 o 
   3   3   4     1389.76     1382.81     12.90 o 
  -2   4   4    24309.31    24467.49     94.79 o 
   0   4   4    42141.26    45553.98    502.21 o 
   2   4   4       94.63      135.44      6.22 o 
   4   4   4      306.32      330.38      8.45 o 
  -3   5   4     1204.12     1218.68     18.37 o 
  -1   5   4     2758.14     2730.19     29.73 o 
   1   5   4     3873.72     3948.55     21.77 o 
   3   5   4      507.82      524.35     17.00 o 
   5   5   4       48.10       34.35      5.77 o 
  -4   6   4      349.31      516.35     12.28 o 
  -2   6   4       71.93      184.57      7.15 o 
   0   6   4     1369.05     1202.45     23.47 o 
   2   6   4     1975.57     2280.62     20.06 o 
   4   6   4     6244.02     5801.93     32.04 o 
   6   6   4      355.88      354.23     24.99 o 
  -5   7   4      472.89      509.80     14.16 o 
  -3   7   4     1082.35     1058.06     13.45 o 
  -1   7   4     1204.99     1119.65     11.62 o 
   1   7   4      318.42      336.62      8.53 o 
   3   7   4       87.69       95.24      6.60 o 
   5   7   4      411.58      349.04     10.24 o 
   7   7   4    11559.08    11403.24     63.65 o 
  -6   8   4      878.88      863.04     14.67 o 
  -4   8   4     3758.05     4055.28     29.01 o 
  -2   8   4     8655.64     9325.61     61.89 o 
   0   8   4     2675.58     2901.33     89.89 o 
   2   8   4     3378.65     3428.38     31.59 o 
   4   8   4     1059.87     1255.10     22.61 o 
   6   8   4     2065.94     2233.10     19.07 o 
   8   8   4     1526.77     1778.02     34.78 o 
  -7   9   4      870.83      839.67     17.60 o 
  -5   9   4       28.90       29.79      7.09 o 
  -3   9   4        1.48        6.85      5.41 o 
  -1   9   4     1272.18     1350.35     14.72 o 
   1   9   4     6652.41     6714.11     32.98 o 
   3   9   4      727.69      681.14     12.88 o 
   5   9   4       18.47       27.37      8.22 o 
   7   9   4       51.89       63.97      9.56 o 
   9   9   4      159.03      153.53     21.10 o 
  -8  10   4      189.52      152.55     14.74 o 
  -6  10   4      988.42     1006.85     32.77 o 
  -4  10   4      206.13      158.24     10.04 o 
  -2  10   4      346.97      281.62     10.39 o 
   0  10   4     3032.36     2749.18     29.99 o 
   2  10   4       91.61       52.75      6.32 o 
   4  10   4     1913.00     1833.15     17.92 o 
   6  10   4     2869.05     2657.45     58.90 o 
   8  10   4      229.39      228.54     16.88 o 
  10  10   4      364.34      360.71     27.03 o 
  -9  11   4     1126.29     1125.52     42.28 o 
  -7  11   4     1596.72     1543.96     28.52 o 
  -5  11   4       88.72       85.66     12.64 o 
  -3  11   4      193.51      243.37     11.36 o 
  -1  11   4     3061.77     2860.24     30.03 o 
   1  11   4      634.87      604.80     14.04 o 
   3  11   4       21.93       36.79      7.12 o 
   5  11   4       91.10       79.01     11.93 o 
   7  11   4     3302.21     3209.01     48.57 o 
   9  11   4     1216.87     1212.32     28.69 o 
  11  11   4      988.89      993.42     33.79 o 
 -10  12   4       45.06       56.36     17.28 o 
  -8  12   4       30.88       46.56     16.43 o 
  -6  12   4     1649.49     1470.37     30.16 o 
  -4  12   4      193.42      196.66     16.02 o 
  -2  12   4     1247.38     1086.51     34.09 o 
   0  12   4      629.29      690.22     29.82 o 
   2  12   4     2715.58     2588.84     73.57 o 
   4  12   4     1345.22     1312.70     24.78 o 
   6  12   4     1807.19     1648.15     30.06 o 
   8  12   4      441.23      391.75     21.08 o 
  10  12   4      377.95      350.35     22.74 o 
  12  12   4        2.38       24.03     16.08 o 
 -11  13   4     6015.77     5732.69     80.69 o 
  -9  13   4      424.48      475.63     26.94 o 
  -7  13   4     8096.14     7687.49     67.35 o 
  -5  13   4       68.97       72.64     14.28 o 
  -3  13   4      874.59      782.46     23.47 o 
  -1  13   4       66.73       69.38     11.98 o 
   1  13   4     1264.51     1265.94     21.96 o 
   3  13   4       41.19       45.34     10.88 o 
   5  13   4      251.20      263.13     16.59 o 
   7  13   4      501.95      526.83     22.80 o 
   9  13   4      309.63      342.35     21.86 o 
  11  13   4      741.99      706.43     30.81 o 
  13  13   4      140.78      146.60     21.55 o 
 -12  14   4       85.53      107.75     21.24 o 
 -10  14   4      923.03      952.25     37.89 o 
  -8  14   4      494.16      487.60     27.71 o 
  -6  14   4       54.69       74.75     14.65 o 
  -4  14   4      308.09      278.11     18.32 o 
  -2  14   4        0.03       10.52     13.93 o 
   0  14   4      162.28      265.03     21.98 o 
   2  14   4        4.06       42.82      9.74 o 
   4  14   4        0.90       24.63     12.46 o 
   6  14   4        2.45        6.81     12.39 o 
   8  14   4       33.75        4.74     14.49 o 
  10  14   4      160.12      152.59     20.03 o 
  12  14   4       97.28       87.74     19.54 o 
  14  14   4       16.70        6.49     20.21 o 
 -13  15   4       61.53       73.37     23.52 o 
 -11  15   4     1416.61     1390.05     50.94 o 
  -9  15   4       23.10       10.06     17.67 o 
  -7  15   4     1455.05     1286.65     35.09 o 
  -5  15   4      267.27      226.16     20.86 o 
  -3  15   4       72.49       43.31     15.66 o 
  -1  15   4     2558.35     2385.52     43.76 o 
   1  15   4      620.06      603.01     18.84 o 
   3  15   4        5.49        4.30     11.77 o 
   5  15   4        6.35        6.55     12.86 o 
   7  15   4     1785.18     1635.45     34.15 o 
   9  15   4     1253.23     1219.18     33.55 o 
  11  15   4      753.13      672.66     32.17 o 
  13  15   4     2496.79     2373.18     49.59 o 
  15  15   4      325.41      296.92     28.84 o 
 -14  16   4       47.76       23.01     26.20 o 
 -12  16   4       12.27       49.50     21.90 o 
 -10  16   4      178.86      186.28     27.61 o 
  -8  16   4        9.35        8.42     19.82 o 
  -6  16   4       79.54       81.95     21.53 o 
  -4  16   4       39.24       35.57     16.22 o 
  -2  16   4      777.03      733.55     41.06 o 
   0  16   4      664.19      649.03     26.44 o 
   2  16   4       72.08       53.99     14.56 o 
   4  16   4        1.28       -8.07     13.16 o 
   6  16   4        0.22       28.26     17.49 o 
   8  16   4       11.07       14.40     15.13 o 
  10  16   4      201.73      206.75     21.65 o 
  12  16   4       19.63       48.78     18.74 o 
  14  16   4      129.35      176.48     28.12 o 
 -13  17   4      108.90      135.49     46.95 o 
 -11  17   4      494.18      488.02     37.55 o 
  -9  17   4       17.90       57.65     24.78 o 
  -7  17   4      640.14      605.38     36.26 o 
  -5  17   4      533.33      450.43     28.89 o 
  -3  17   4       88.13      118.57     20.18 o 
  -1  17   4       18.83       27.33     17.10 o 
   1  17   4      639.81      599.41     28.20 o 
   3  17   4        3.17        4.69     15.28 o 
   5  17   4       47.01       50.38     17.98 o 
   7  17   4        0.71        8.93     15.57 o 
   9  17   4      196.50      183.30     21.44 o 
  11  17   4      807.69      759.69     33.83 o 
  13  17   4       33.08      109.57     32.04 o 
 -10  18   4      230.96      298.68     41.07 o 
  -8  18   4      322.27      300.93     35.81 o 
  -6  18   4       16.09       54.25     22.40 o 
  -4  18   4      828.91      820.46     40.30 o 
  -2  18   4       69.51       50.92     19.00 o 
   0  18   4      701.68      712.25     33.26 o 
   2  18   4       13.34       30.41     18.07 o 
   4  18   4     1171.19     1135.99     44.60 o 
   6  18   4       19.28       25.90     16.02 o 
   8  18   4      281.46      346.69     28.61 o 
  10  18   4       52.76       88.64     22.86 o 
  -9  19   4     3374.50     3526.10    106.20 o 
  -7  19   4       53.19      143.17     43.07 o 
  -5  19   4     1978.09     2141.80     54.00 o 
  -3  19   4       92.35      112.31     19.63 o 
  -1  19   4       58.37      110.21     23.72 o 
   1  19   4      222.12      230.39     24.32 o 
   3  19   4       35.88       61.89     20.29 o 
   5  19   4      101.27      109.12     19.65 o 
   7  19   4      517.09      524.72     26.71 o 
   9  19   4       14.80       60.35     22.25 o 
  -8  20   4       24.10       -7.97     63.44 o 
  -6  20   4        0.12       33.69     39.58 o 
  -4  20   4      373.00      524.33     38.35 o 
  -2  20   4       12.15       30.94     25.67 o 
   0  20   4      476.57      574.25     35.27 o 
   2  20   4       91.66      138.69     22.67 o 
   4  20   4      465.32      595.11     31.84 o 
   6  20   4      115.24      128.18     21.11 o 
   8  20   4      602.18      758.73     57.05 o 
  -5  21   4       57.20      221.66     73.09 o 
  -3  21   4     1221.54     1524.36     76.74 o 
  -1  21   4      143.61      214.51     31.69 o 
   1  21   4      847.52      824.25     40.77 o 
   3  21   4        0.00       72.15     30.41 o 
   0   1   5      330.77      378.52     12.26 o 
  -1   2   5      233.79      226.28      6.51 o 
   1   2   5      973.75     1092.50     22.10 o 
  -2   3   5     1419.95     1403.92     26.06 o 
   0   3   5      507.30      475.10     10.71 o 
   2   3   5     1296.41     1436.17     43.58 o 
  -3   4   5       38.82       30.04      5.75 o 
  -1   4   5        0.22       12.55      5.12 o 
   1   4   5     4856.27     5181.84     66.30 o 
   3   4   5      123.55      159.04     11.79 o 
  -4   5   5       35.87       53.78      6.50 o 
  -2   5   5     4007.38     3914.59     43.07 o 
   0   5   5     5622.03     5703.04     66.85 o 
   2   5   5      891.43      915.60     14.24 o 
   4   5   5      641.85      716.69     24.43 o 
  -5   6   5        4.36        5.18      5.50 o 
  -3   6   5     2444.61     2588.56     26.43 o 
  -1   6   5       94.16      152.31      6.89 o 
   1   6   5      527.66      653.97     17.82 o 
   3   6   5     1291.22     1224.78     25.38 o 
   5   6   5     6528.93     6677.82     47.72 o 
  -6   7   5     3683.66     3732.39     33.17 o 
  -4   7   5       57.70       74.44      9.77 o 
  -2   7   5        2.54        6.76      4.33 o 
   0   7   5      218.73      236.51      7.91 o 
   2   7   5      398.85      504.37     16.67 o 
   4   7   5      924.34     1025.56     14.05 o 
   6   7   5     2590.65     2407.66     21.11 o 
  -7   8   5       70.47       55.20      9.64 o 
  -5   8   5      527.95      434.90     12.83 o 
  -3   8   5     3945.35     3995.58     69.22 o 
  -1   8   5        1.56        5.62      4.31 o 
   1   8   5     2334.05     2330.36     51.33 o 
   3   8   5     1444.05     1262.07     15.64 o 
   5   8   5     1538.19     1758.05     22.87 o 
   7   8   5       46.33       31.92      8.00 o 
  -8   9   5       99.91      115.82     12.71 o 
  -6   9   5       41.92       31.03      9.16 o 
  -4   9   5      895.66      913.43     18.85 o 
  -2   9   5       25.24       39.04      5.65 o 
   0   9   5     5368.43     5372.39     57.98 o 
   2   9   5       56.10       69.24      6.67 o 
   4   9   5        2.79       11.97      6.76 o 
   6   9   5      588.07      633.89     20.85 o 
   8   9   5        2.44      -10.32     11.34 o 
  -9  10   5     3759.20     3542.49     73.82 o 
  -7  10   5      316.30      278.79     16.94 o 
  -5  10   5      354.12      376.42     18.02 o 
  -3  10   5       69.05       57.07      7.73 o 
  -1  10   5      810.01      760.58     15.51 o 
   1  10   5      430.61      535.19     11.37 o 
   3  10   5      317.13      305.46     10.85 o 
   5  10   5     2180.76     2204.89     44.26 o 
   7  10   5     2754.57     2686.83     34.05 o 
   9  10   5      353.47      370.87     21.53 o 
 -10  11   5     1486.69     1451.00     34.76 o 
  -8  11   5     1744.98     1673.30     32.17 o 
  -6  11   5     1573.55     1458.83     30.24 o 
  -4  11   5     2889.66     2860.67     34.53 o 
  -2  11   5     3878.66     3834.74     64.18 o 
   0  11   5     1158.74     1161.77     22.51 o 
   2  11   5     1125.43     1159.29     25.50 o 
   4  11   5      319.50      360.17     13.17 o 
   6  11   5      147.07      140.73     13.75 o 
   8  11   5      200.22      212.60     17.09 o 
  10  11   5      128.93      143.53     17.80 o 
 -11  12   5       47.28       67.25     18.45 o 
  -9  12   5      834.03      830.54     31.97 o 
  -7  12   5      669.17      668.72     28.72 o 
  -5  12   5     2682.13     2474.16     36.37 o 
  -3  12   5     3581.51     3623.21     74.48 o 
  -1  12   5     5097.81     4931.57     52.40 o 
   1  12   5      929.82      938.80     32.55 o 
   3  12   5     5455.19     5050.61     44.77 o 
   5  12   5     2083.02     2195.95     32.56 o 
   7  12   5      189.42      185.25     17.22 o 
   9  12   5      138.79      161.42     17.82 o 
  11  12   5      204.66      235.47     24.05 o 
 -12  13   5      297.25      279.40     24.55 o 
 -10  13   5      843.65      853.11     35.54 o 
  -8  13   5     1494.33     1557.26     37.69 o 
  -6  13   5      716.89      702.98     24.83 o 
  -4  13   5      204.90      205.52     17.26 o 
  -2  13   5     1182.50     1111.09     29.23 o 
   0  13   5      561.83      592.94     17.84 o 
   2  13   5       40.15       18.10     10.19 o 
   4  13   5        4.97        4.34     11.87 o 
   6  13   5       12.62        6.21     12.88 o 
   8  13   5       26.55       15.19     14.56 o 
  10  13   5        3.69      -15.14     15.14 o 
  12  13   5       18.51       13.06     17.21 o 
 -13  14   5        2.73       22.54     19.89 o 
 -11  14   5      333.95      294.70     24.77 o 
  -9  14   5     2619.65     2544.44     70.09 o 
  -7  14   5       17.34       13.90     14.00 o 
  -5  14   5      316.34      285.35     18.90 o 
  -3  14   5      343.42      360.27     19.39 o 
  -1  14   5     1099.52      916.67     27.98 o 
   1  14   5      594.25      612.84     20.73 o 
   3  14   5       97.25       48.76     12.61 o 
   5  14   5      487.85      517.72     22.21 o 
   7  14   5      735.82      708.43     26.18 o 
   9  14   5        1.93       -0.65     15.34 o 
  11  14   5     1286.39     1168.58     43.76 o 
  13  14   5      254.74      258.15     24.74 o 
 -14  15   5      127.87      188.23     32.78 o 
 -12  15   5      188.58      238.11     25.05 o 
 -10  15   5      333.96      317.00     26.07 o 
  -8  15   5       93.13      105.82     18.94 o 
  -6  15   5        2.91       23.49     14.02 o 
  -4  15   5      183.33      160.97     19.41 o 
  -2  15   5      734.86      869.72     30.77 o 
   0  15   5       51.83       46.55     14.65 o 
   2  15   5      110.74       89.20     13.11 o 
   4  15   5       35.14       45.46     12.49 o 
   6  15   5       90.93       79.67     15.38 o 
   8  15   5       62.41       68.05     16.27 o 
  10  15   5       84.40       90.70     18.94 o 
  12  15   5        3.70       44.81     18.51 o 
  14  15   5        1.54       81.65     28.59 o 
 -13  16   5        0.78       68.11     32.15 o 
 -11  16   5        3.74      109.25     37.50 o 
  -9  16   5      681.40      681.30     33.61 o 
  -7  16   5      239.56      243.43     21.32 o 
  -5  16   5      147.08      125.07     18.75 o 
  -3  16   5     1583.22     1400.20     37.82 o 
  -1  16   5     1628.15     1482.77     38.96 o 
   1  16   5        8.47       15.64     15.22 o 
   3  16   5      648.90      594.59     22.71 o 
   5  16   5     2351.91     2213.23     38.50 o 
   7  16   5       73.61       42.23     15.29 o 
   9  16   5      535.93      496.16     26.49 o 
  11  16   5      233.83      248.46     24.40 o 
  13  16   5       37.02       77.13     21.27 o 
 -12  17   5      168.98      178.36     26.41 o 
 -10  17   5      145.24      144.33     37.39 o 
  -8  17   5      205.04      259.81     35.73 o 
  -6  17   5      287.14      257.88     28.21 o 
  -4  17   5      750.35      759.57     35.72 o 
  -2  17   5        0.96       23.16     17.99 o 
   0  17   5      526.69      477.61     28.69 o 
   2  17   5        4.91       -5.65     15.61 o 
   4  17   5       58.32      111.55     17.03 o 
   6  17   5      121.20      136.01     19.16 o 
   8  17   5       54.79       64.32     17.16 o 
  10  17   5       17.21       11.78     17.78 o 
  12  17   5       24.26       16.50     19.56 o 
 -11  18   5      621.50      544.08     46.08 o 
  -9  18   5      588.47      559.23     65.63 o 
  -7  18   5      118.40      138.59     31.70 o 
  -5  18   5      210.59      231.88     28.33 o 
  -3  18   5      454.83      491.86     30.01 o 
  -1  18   5      118.32      162.55     25.23 o 
   1  18   5     4031.17     3913.16     58.17 o 
   3  18   5      169.95      212.98     27.48 o 
   5  18   5     1648.33     1669.13     35.30 o 
   7  18   5      375.99      366.11     24.97 o 
   9  18   5      382.08      444.98     27.59 o 
  11  18   5      387.62      386.14     32.86 o 
 -10  19   5      355.92      532.24     98.08 o 
  -8  19   5       35.31      147.43     40.23 o 
  -6  19   5      331.06      312.75     35.77 o 
  -4  19   5      465.24      575.95     37.05 o 
  -2  19   5      195.96      216.98     28.15 o 
   0  19   5      461.85      482.81     33.00 o 
   2  19   5      222.00      173.12     23.98 o 
   4  19   5       82.12       73.66     20.57 o 
   6  19   5       39.77       57.89     19.55 o 
   8  19   5        8.26       31.48     18.60 o 
  10  19   5       23.65      171.83     65.56 o 
  -7  20   5       83.99      246.02     63.59 o 
  -5  20   5       11.73      119.17     30.18 o 
  -3  20   5       97.39      175.17     36.09 o 
  -1  20   5      280.63      214.14     29.03 o 
   1  20   5     1292.02     1344.73     44.82 o 
   3  20   5       73.91      166.00     24.43 o 
   5  20   5       18.18       20.07     23.76 o 
   7  20   5      234.83      314.10     34.82 o 
  -4  21   5      213.91      306.42     76.82 o 
  -2  21   5      217.00      172.60     42.74 o 
   0  21   5      101.54      154.26     37.99 o 
   2  21   5       16.84       28.96     26.56 o 
   4  21   5        5.16       22.21     27.64 o 
   1   1   6      930.15      907.38     13.85 o 
   0   2   6     8966.66     9122.40     52.47 o 
   2   2   6    35687.68    35249.77    163.75 o 
  -1   3   6     1685.82     1765.96     15.68 o 
   1   3   6        4.05        8.09      4.67 o 
   3   3   6      681.54      718.95     11.21 o 
  -2   4   6      220.79      244.07      7.64 o 
   0   4   6        9.77       18.33      5.66 o 
   2   4   6     5205.62     5455.31     29.43 o 
   4   4   6      240.44      235.67     12.60 o 
  -3   5   6       37.60       27.57      6.28 o 
  -1   5   6     2499.41     2700.86     32.44 o 
   1   5   6      781.35      858.24     22.06 o 
   3   5   6     4419.09     4771.68     28.38 o 
   5   5   6     1708.44     1780.71     20.97 o 
  -4   6   6      579.61      691.18     13.37 o 
  -2   6   6     2137.19     2180.44     26.85 o 
   0   6   6     2187.12     2778.91     25.51 o 
   2   6   6     1904.31     1899.71     20.56 o 
   4   6   6     4163.01     4728.60     29.77 o 
   6   6   6     1100.88      932.95     19.40 o 
  -5   7   6     1042.71     1115.64     17.57 o 
  -3   7   6     1926.90     2062.78     20.26 o 
  -1   7   6     2377.20     2469.62     19.38 o 
   1   7   6     1534.05     1552.56     16.53 o 
   3   7   6      114.88      145.04      7.38 o 
   5   7   6     2988.47     3183.14     23.68 o 
   7   7   6      125.82      145.68     16.43 o 
  -6   8   6       16.94       11.56      8.15 o 
  -4   8   6       71.72       63.37      7.70 o 
  -2   8   6       88.73      112.63      6.12 o 
   0   8   6     1444.11     1671.07     60.37 o 
   2   8   6     1872.16     2037.93     18.17 o 
   4   8   6     1235.78     1368.61     23.90 o 
   6   8   6      788.60      748.83     15.71 o 
   8   8   6     2228.24     2146.70     29.05 o 
  -7   9   6      485.26      530.89     18.64 o 
  -5   9   6     1807.29     1863.25     22.41 o 
  -3   9   6     5318.65     5346.29     33.15 o 
  -1   9   6     2177.46     2291.12     21.37 o 
   1   9   6     2659.44     2783.19     32.52 o 
   3   9   6     2092.88     2215.13     30.38 o 
   5   9   6       99.66      112.68      8.92 o 
   7   9   6       54.54       57.34     10.70 o 
   9   9   6       50.90       57.60     11.99 o 
  -8  10   6     1581.99     1483.30     30.81 o 
  -6  10   6      999.81      985.00     25.42 o 
  -4  10   6     2485.98     2399.89     25.69 o 
  -2  10   6       92.11       62.88      7.34 o 
   0  10   6       23.92        9.93      5.97 o 
   2  10   6     2711.05     2330.50     25.28 o 
   4  10   6       21.29       33.16      8.15 o 
   6  10   6     3801.19     3455.99     34.18 o 
   8  10   6      481.94      497.00     17.59 o 
  10  10   6     5653.52     5373.24     52.60 o 
  -9  11   6     6150.76     6047.79     69.13 o 
  -7  11   6      156.14      211.12     20.55 o 
  -5  11   6     1121.59     1139.61     32.18 o 
  -3  11   6     1250.32     1323.77     24.78 o 
  -1  11   6      151.31      167.25     10.79 o 
   1  11   6     1162.37     1111.09     17.55 o 
   3  11   6      280.92      331.66     12.76 o 
   5  11   6     3502.06     3535.27     34.84 o 
   7  11   6        9.55       17.29     11.18 o 
   9  11   6       61.98       49.57     15.17 o 
  11  11   6       70.49       59.29     18.08 o 
 -10  12   6     1637.36     1502.35     40.56 o 
  -8  12   6      472.85      458.79     22.92 o 
  -6  12   6     3561.50     3381.12     65.72 o 
  -4  12   6       12.25       27.88     12.56 o 
  -2  12   6    17351.39    16832.20     96.32 o 
   0  12   6     1478.04     1477.72     52.54 o 
   2  12   6    14333.33    13319.36     68.73 o 
   4  12   6        1.44       23.50     10.21 o 
   6  12   6     4122.61     3989.11     45.68 o 
   8  12   6       81.33       66.54     15.40 o 
  10  12   6     1790.64     1705.12     36.81 o 
  12  12   6      801.04      814.77     34.41 o 
 -11  13   6       27.51       22.97     18.03 o 
  -9  13   6        0.68        9.48     17.38 o 
  -7  13   6     1433.06     1359.03     31.50 o 
  -5  13   6     1124.45     1039.68     28.13 o 
  -3  13   6     7110.49     7006.84     61.66 o 
  -1  13   6      969.67      980.51     23.96 o 
   1  13   6     5411.65     5295.26     45.41 o 
   3  13   6     1324.07     1275.45     22.66 o 
   5  13   6      418.34      409.71     20.20 o 
   7  13   6       48.34       64.86     15.73 o 
   9  13   6       45.45       39.39     16.37 o 
  11  13   6     2218.15     2036.74     42.33 o 
  13  13   6        1.24        4.92     18.29 o 
 -12  14   6      786.62      792.18     35.38 o 
 -10  14   6      689.26      684.47     33.82 o 
  -8  14   6      168.37      183.24     34.62 o 
  -6  14   6       41.38       43.36     14.94 o 
  -4  14   6      251.93      302.10     19.43 o 
  -2  14   6       34.86       82.89     14.83 o 
   0  14   6      264.34      257.91     16.05 o 
   2  14   6       68.77       88.96     13.79 o 
   4  14   6      178.57      234.66     16.97 o 
   6  14   6      146.60      168.89     16.94 o 
   8  14   6      140.53      146.44     17.92 o 
  10  14   6       76.34       74.77     18.40 o 
  12  14   6       10.29        1.11     18.32 o 
  14  14   6        7.51       33.41     20.68 o 
 -13  15   6      769.31      709.10     34.68 o 
 -11  15   6        0.01       -1.81     18.78 o 
  -9  15   6     2126.84     2031.85     45.81 o 
  -7  15   6      389.09      347.77     22.45 o 
  -5  15   6        5.48       -0.31     13.59 o 
  -3  15   6     1051.89      998.44     30.38 o 
  -1  15   6     1116.32     1115.01     33.19 o 
   1  15   6      432.17      432.43     21.16 o 
   3  15   6      614.71      626.96     22.73 o 
   5  15   6      924.66      834.75     26.98 o 
   7  15   6       36.92       32.54     14.86 o 
   9  15   6      136.98      137.32     24.43 o 
  11  15   6        1.97       41.74     18.36 o 
  13  15   6      713.93      637.61     32.55 o 
  15  15   6       40.38       72.68     24.09 o 
 -14  16   6        0.01       44.78     27.77 o 
 -12  16   6      193.39      233.20     33.88 o 
 -10  16   6      124.14      109.91     23.05 o 
  -8  16   6        7.31        9.72     19.78 o 
  -6  16   6      132.14      151.75     18.36 o 
  -4  16   6       29.78       53.52     15.33 o 
  -2  16   6      438.73      480.40     29.03 o 
   0  16   6       18.41       43.95     14.49 o 
   2  16   6      154.16      178.35     17.99 o 
   4  16   6      353.07      348.16     20.71 o 
   6  16   6        8.24       19.13     14.04 o 
   8  16   6       45.54       40.65     17.48 o 
  10  16   6      120.17      147.04     21.58 o 
  12  16   6      237.26      229.43     24.42 o 
  14  16   6        1.20       37.93     31.50 o 
 -11  17   6      804.09      845.63     50.39 o 
  -9  17   6       26.62        2.86     30.96 o 
  -7  17   6       92.07       88.71     28.90 o 
  -5  17   6      216.46      229.74     24.39 o 
  -3  17   6      936.75      830.83     34.46 o 
  -1  17   6       53.61       63.71     17.82 o 
   1  17   6     1997.31     1798.73     46.11 o 
   3  17   6      351.92      370.49     22.92 o 
   5  17   6      349.32      323.33     19.35 o 
   7  17   6      306.19      346.56     23.11 o 
   9  17   6       87.79      117.06     21.63 o 
  11  17   6       67.98       66.78     20.03 o 
 -10  18   6      432.37      435.37     45.12 o 
  -8  18   6        7.41       21.78     27.25 o 
  -6  18   6       18.18      -12.91     25.51 o 
  -4  18   6      527.96      550.94     30.65 o 
  -2  18   6       20.39       41.11     19.68 o 
   0  18   6     4213.90     4260.66     79.23 o 
   2  18   6       30.71       23.59     24.70 o 
   4  18   6     1894.87     1977.72     43.40 o 
   6  18   6      119.78      166.28     19.78 o 
   8  18   6     1286.15     1414.68     36.99 o 
  10  18   6       34.73       83.39     19.59 o 
  -9  19   6        1.77       39.34     50.49 o 
  -7  19   6      167.84      213.49     35.49 o 
  -5  19   6     1046.21     1183.36     56.99 o 
  -3  19   6      341.31      354.53     28.17 o 
  -1  19   6     2386.27     2461.41     54.18 o 
   1  19   6       52.56       90.53     28.53 o 
   3  19   6      785.12      863.74     36.41 o 
   5  19   6      247.64      226.39     26.96 o 
   7  19   6       39.77       64.91     31.18 o 
   9  19   6      108.82      160.48     25.97 o 
  -6  20   6       47.75      223.62     47.55 o 
  -4  20   6      226.25      377.26     44.08 o 
  -2  20   6      173.07      196.84     30.30 o 
   0  20   6      223.41      317.87     34.30 o 
   2  20   6       51.92      152.19     24.46 o 
   4  20   6      157.81      254.70     26.32 o 
   6  20   6      487.81      593.92     37.57 o 
  -3  21   6       23.18      176.64     50.82 o 
  -1  21   6        4.55       72.06     24.07 o 
   1  21   6      522.76      498.84     34.77 o 
   3  21   6       51.33      128.49     31.01 o 
   0   1   7      775.31      919.55     14.90 o 
  -1   2   7      196.21      279.01      7.58 o 
   1   2   7    27288.29    29054.86    124.91 o 
  -2   3   7       14.64       12.44      5.16 o 
   0   3   7     2681.24     3161.68     49.36 o 
   2   3   7    13815.48    14427.69     60.48 o 
  -3   4   7    18563.33    20685.29     84.53 o 
  -1   4   7    14316.10    15372.31     69.32 o 
   1   4   7     4009.12     4452.90     56.59 o 
   3   4   7    18461.56    19588.54     97.51 o 
  -4   5   7     4150.36     4573.32     28.54 o 
  -2   5   7     2417.50     2679.62     21.33 o 
   0   5   7      479.58      545.40      9.78 o 
   2   5   7      649.86      779.01     12.44 o 
   4   5   7     7662.94     8026.98     74.60 o 
  -5   6   7     3025.17     3003.08     25.88 o 
  -3   6   7     6355.81     6617.90     36.03 o 
  -1   6   7     4179.97     4347.86     27.38 o 
   1   6   7    13627.41    14443.16     65.36 o 
   3   6   7     4976.58     4886.58     28.23 o 
   5   6   7      494.55      605.93     15.79 o 
  -6   7   7      138.92      151.32     11.33 o 
  -4   7   7     7993.81     8326.58     59.73 o 
  -2   7   7     1182.63     1310.70     22.87 o 
   0   7   7     2017.91     2148.52     28.34 o 
   2   7   7     1197.76     1108.32     21.06 o 
   4   7   7     3216.91     3379.67     25.14 o 
   6   7   7     1010.91     1050.18     17.94 o 
  -7   8   7      404.43      408.36     15.19 o 
  -5   8   7       57.41       69.05      9.37 o 
  -3   8   7     7538.00     7738.47     43.06 o 
  -1   8   7     4454.32     4277.41     35.64 o 
   1   8   7      343.81      372.28     12.85 o 
   3   8   7     1694.49     1690.81     19.13 o 
   5   8   7     7833.91     8165.92     44.24 o 
   7   8   7      910.32      908.37     23.48 o 
  -8   9   7     1405.60     1498.69     29.27 o 
  -6   9   7     2363.84     2469.60     31.96 o 
  -4   9   7      532.72      573.97     13.37 o 
  -2   9   7     2009.63     2064.67     18.47 o 
   0   9   7      100.24      144.71      9.64 o 
   2   9   7     1153.56     1248.69     25.67 o 
   4   9   7      321.85      359.18     12.72 o 
   6   9   7     2706.36     2573.55     26.03 o 
   8   9   7        7.78       -0.90     11.12 o 
  -9  10   7     2058.51     1950.55     33.89 o 
  -7  10   7      419.08      415.76     24.96 o 
  -5  10   7      259.40      280.69     13.09 o 
  -3  10   7      130.71       88.94     10.00 o 
  -1  10   7      506.17      534.38     11.39 o 
   1  10   7     2806.74     2587.80     66.24 o 
   3  10   7       51.09       64.07      8.28 o 
   5  10   7     8319.47     7898.15    111.51 o 
   7  10   7      889.49      854.98     22.44 o 
   9  10   7      694.38      649.60     43.43 o 
 -10  11   7     3494.74     3257.63     43.99 o 
  -8  11   7     1906.23     1791.98     34.57 o 
  -6  11   7     5346.61     5227.03     54.98 o 
  -4  11   7       69.81       44.67     13.01 o 
  -2  11   7     1885.84     1616.77     43.22 o 
   0  11   7       62.90       55.34      8.59 o 
   2  11   7      864.77      808.25     20.09 o 
   4  11   7      206.25      186.99     11.81 o 
   6  11   7     1170.09     1140.89     24.37 o 
   8  11   7      549.55      567.26     19.92 o 
  10  11   7       78.89      100.00     18.18 o 
 -11  12   7      312.82      302.93     24.39 o 
  -9  12   7       36.76       63.02     14.25 o 
  -7  12   7       25.28        0.48     13.56 o 
  -5  12   7     1099.61     1072.93     28.33 o 
  -3  12   7      378.66      405.69     18.40 o 
  -1  12   7     4342.23     4100.92     63.96 o 
   1  12   7     3020.45     2937.64     32.67 o 
   3  12   7     5316.52     5133.20     40.51 o 
   5  12   7      605.35      644.19     25.62 o 
   7  12   7     6545.47     6339.48     92.92 o 
   9  12   7      111.53      123.13     16.88 o 
  11  12   7     3559.27     3399.09     68.96 o 
 -12  13   7       24.06       47.88     17.88 o 
 -10  13   7      260.35      224.39     22.69 o 
  -8  13   7      221.58      218.17     20.41 o 
  -6  13   7     2453.47     2378.65     37.86 o 
  -4  13   7      485.48      468.24     21.07 o 
  -2  13   7     1980.37     1839.46     32.81 o 
   0  13   7     1408.16     1387.76     33.34 o 
   2  13   7      377.81      387.06     16.85 o 
   4  13   7        2.70        1.28     10.90 o 
   6  13   7       31.96       35.96     17.96 o 
   8  13   7        2.75      -13.17     13.17 o 
  10  13   7       68.62       86.80     18.73 o 
  12  13   7      363.78      386.07     27.88 o 
 -13  14   7       12.85       11.62     21.04 o 
 -11  14   7      201.31      157.60     22.86 o 
  -9  14   7      900.03      933.58     38.51 o 
  -7  14   7        0.97       -3.91     14.98 o 
  -5  14   7      386.29      324.80     19.74 o 
  -3  14   7      874.56      903.72     36.25 o 
  -1  14   7      468.54      439.31     21.27 o 
   1  14   7       11.15        4.35      9.07 o 
   3  14   7      859.25      829.30     23.66 o 
   5  14   7      136.78      163.81     16.29 o 
   7  14   7     1442.01     1396.56     31.68 o 
   9  14   7       12.61       -6.31     15.68 o 
  11  14   7      874.39      777.97     33.97 o 
  13  14   7      607.32      533.07     32.16 o 
 -14  15   7       49.80      102.55     30.41 o 
 -12  15   7       25.46       46.49     21.40 o 
 -10  15   7       25.05       41.31     21.16 o 
  -8  15   7      200.63      201.58     22.36 o 
  -6  15   7      241.80      247.40     27.02 o 
  -4  15   7      455.66      457.33     24.01 o 
  -2  15   7      206.95      205.89     21.92 o 
   0  15   7       17.01       23.93     12.93 o 
   2  15   7       54.22       40.78     13.27 o 
   4  15   7        1.03        9.53     12.28 o 
   6  15   7      270.72      257.02     19.13 o 
   8  15   7      555.78      558.64     26.22 o 
  10  15   7       18.90       36.64     18.45 o 
  12  15   7      768.28      711.70     34.36 o 
  14  15   7       44.64       86.21     36.05 o 
 -13  16   7       82.32      111.56     31.30 o 
 -11  16   7        1.93        0.74     20.73 o 
  -9  16   7      189.05      195.06     26.84 o 
  -7  16   7        0.35      -17.03     17.03 o 
  -5  16   7       45.23       65.05     18.34 o 
  -3  16   7      214.81      212.17     19.31 o 
  -1  16   7      186.75      222.04     23.83 o 
   1  16   7      778.11      786.75     38.04 o 
   3  16   7       74.58       98.07     16.95 o 
   5  16   7      253.15      247.66     18.40 o 
   7  16   7       13.67        1.11     15.76 o 
   9  16   7        5.66      -13.93     16.88 o 
  11  16   7       26.49       46.98     19.83 o 
  13  16   7       11.99       48.28     20.32 o 
 -12  17   7      140.13      110.13     28.80 o 
 -10  17   7        4.78       63.86     31.82 o 
  -8  17   7      288.38      203.98     36.43 o 
  -6  17   7        2.06        2.48     18.84 o 
  -4  17   7      474.98      482.43     31.58 o 
  -2  17   7       95.74       85.49     22.67 o 
   0  17   7        2.61       26.37     21.27 o 
   2  17   7      153.50      136.45     21.00 o 
   4  17   7       69.62       76.39     17.11 o 
   6  17   7       35.11       33.44     17.68 o 
   8  17   7        1.65        9.99     16.37 o 
  10  17   7      394.01      354.21     26.71 o 
  12  17   7      111.80      150.21     25.29 o 
 -11  18   7       97.73      128.88     33.10 o 
  -9  18   7      666.28      785.91     61.21 o 
  -7  18   7      447.46      454.07     42.13 o 
  -5  18   7        0.01       21.39     25.51 o 
  -3  18   7     1327.57     1354.52     43.19 o 
  -1  18   7       48.62       65.73     22.27 o 
   1  18   7      212.33      277.90     29.13 o 
   3  18   7       60.65       82.74     21.02 o 
   5  18   7      805.15      930.77     35.83 o 
   7  18   7       31.06       68.53     19.03 o 
   9  18   7      832.55      870.32     39.88 o 
  11  18   7      289.29      325.32     33.85 o 
  -8  19   7      331.13      442.73     70.61 o 
  -6  19   7      167.78      153.58     35.03 o 
  -4  19   7      352.50      529.96     35.36 o 
  -2  19   7      228.14      208.16     29.22 o 
   0  19   7       91.76      136.96     31.33 o 
   2  19   7       20.62       53.51     22.18 o 
   4  19   7       12.99        1.06     21.65 o 
   6  19   7       28.78       73.74     23.92 o 
   8  19   7      137.22      182.43     26.34 o 
  -5  20   7       83.30      159.39     62.60 o 
  -3  20   7      393.15      400.94     43.98 o 
  -1  20   7      248.78      243.03     36.52 o 
   1  20   7       50.25       53.25     26.93 o 
   3  20   7        0.65      104.28     25.70 o 
   5  20   7      271.88      253.32     32.23 o 
  -2  21   7       19.35      114.15     44.57 o 
   0  21   7       22.77       71.35     57.82 o 
   2  21   7      214.83      286.15     38.75 o 
   0   0   8    43956.55    47591.76    598.16 o 
   1   1   8        7.37       -0.87      4.37 o 
   0   2   8     1588.54     1762.53     17.20 o 
   2   2   8      240.12      352.67     13.36 o 
  -1   3   8        5.41       -0.32      6.28 o 
   1   3   8      269.43      367.42     10.55 o 
   3   3   8       25.85       10.73      5.07 o 
  -2   4   8     8131.78     8652.25     43.36 o 
   0   4   8    36636.28    41816.39    200.65 o 
   2   4   8      509.89      456.51     12.77 o 
   4   4   8    37553.82    43513.85    162.05 o 
  -3   5   8    12562.81    13740.47     60.70 o 
  -1   5   8      600.14      642.48     12.38 o 
   1   5   8       76.70       69.28      6.53 o 
   3   5   8     1764.37     1732.22     17.45 o 
   5   5   8       41.22       49.09      6.41 o 
  -4   6   8     2191.53     2379.96     22.14 o 
  -2   6   8     5333.43     5540.12     73.99 o 
   0   6   8      453.14      572.46     10.43 o 
   2   6   8     3072.02     2869.24     36.51 o 
   4   6   8      378.50      413.99     10.68 o 
   6   6   8      154.29      153.42      9.79 o 
  -5   7   8      966.47      983.10     16.91 o 
  -3   7   8     1239.32     1329.05     15.58 o 
  -1   7   8      127.08      126.63      6.90 o 
   1   7   8       91.44      116.82      7.40 o 
   3   7   8       42.99       48.05      6.30 o 
   5   7   8     1535.15     1736.32     19.95 o 
   7   7   8     1298.53     1350.98     20.59 o 
  -6   8   8      191.26      235.75     12.23 o 
  -4   8   8    10721.48    11398.84     95.21 o 
  -2   8   8      754.43      811.18     16.41 o 
   0   8   8     4107.78     4332.91     30.71 o 
   2   8   8        8.86        5.55      6.51 o 
   4   8   8     5194.56     5607.13     36.99 o 
   6   8   8       90.92       83.77      8.80 o 
   8   8   8     1259.84     1275.56     31.82 o 
  -7   9   8     4634.08     4635.87     44.45 o 
  -5   9   8      155.24      152.91     10.85 o 
  -3   9   8        0.00        4.70      6.50 o 
  -1   9   8      441.76      429.50     12.24 o 
   1   9   8      934.99      831.87     18.28 o 
   3   9   8     4949.84     4963.01     32.04 o 
   5   9   8      868.67      780.29     18.84 o 
   7   9   8     1494.42     1446.75     25.05 o 
   9   9   8      275.37      269.26     16.99 o 
  -8  10   8      133.56      156.19     17.99 o 
  -6  10   8     1370.96     1252.66     29.75 o 
  -4  10   8      405.98      389.49     13.49 o 
  -2  10   8     9164.64     9004.20     64.38 o 
   0  10   8     3917.63     3928.43     34.01 o 
   2  10   8     8539.41     8044.05     50.72 o 
   4  10   8     3031.62     3071.73     30.03 o 
   6  10   8     5836.52     5515.72     45.63 o 
   8  10   8      281.89      277.02     19.04 o 
  10  10   8     2104.14     2018.14     36.34 o 
  -9  11   8       48.15       40.92     15.45 o 
  -7  11   8       10.05       18.37     14.41 o 
  -5  11   8     7326.39     7193.32     65.48 o 
  -3  11   8        2.46       -8.82      8.82 o 
  -1  11   8     3158.97     3065.15     44.71 o 
   1  11   8       44.98       74.56     10.70 o 
   3  11   8       79.57      109.65     11.68 o 
   5  11   8       23.53       30.81     10.11 o 
   7  11   8      629.10      582.30     21.13 o 
   9  11   8     6566.05     6287.58     60.99 o 
  11  11   8     1497.65     1473.37     49.07 o 
 -10  12   8      348.56      377.69     22.73 o 
  -8  12   8      508.88      468.86     25.46 o 
  -6  12   8     5149.40     4919.27     58.26 o 
  -4  12   8     2191.98     2192.42     33.61 o 
  -2  12   8     5841.83     5378.99     70.45 o 
   0  12   8      295.52      271.13     14.04 o 
   2  12   8    10596.95     9883.93     79.73 o 
   4  12   8     1045.83     1016.84     21.24 o 
   6  12   8     9338.25     8988.07     66.78 o 
   8  12   8      455.35      461.29     23.57 o 
  10  12   8     4511.88     4238.76     59.12 o 
  12  12   8      387.41      402.75     29.29 o 
 -11  13   8     4807.86     4514.64     89.79 o 
  -9  13   8      352.10      285.64     23.57 o 
  -7  13   8     1481.18     1378.15     35.47 o 
  -5  13   8      140.53      134.81     16.18 o 
  -3  13   8       22.81        1.15     13.78 o 
  -1  13   8       35.92        6.95     12.00 o 
   1  13   8      348.28      330.64     19.04 o 
   3  13   8      390.56      446.38     20.05 o 
   5  13   8       62.83       66.10     12.83 o 
   7  13   8       13.87       18.73     12.93 o 
   9  13   8      156.37      164.26     19.24 o 
  11  13   8      144.35      123.88     21.39 o 
  13  13   8      759.86      814.60     35.67 o 
 -12  14   8     1084.53     1013.71     43.66 o 
 -10  14   8     2581.56     2391.80     67.98 o 
  -8  14   8       67.87       96.52     18.51 o 
  -6  14   8       30.93        9.90     16.34 o 
  -4  14   8        6.82       -6.82     14.50 o 
  -2  14   8      158.07      151.74     18.62 o 
   0  14   8     1877.30     1820.73     31.03 o 
   2  14   8       43.10       51.60     12.02 o 
   4  14   8      701.11      668.12     23.38 o 
   6  14   8        0.57        1.72     13.51 o 
   8  14   8        1.79        4.03     15.75 o 
  10  14   8       39.75       39.98     18.62 o 
  12  14   8      187.12      170.83     24.51 o 
  14  14   8      371.07      349.86     33.14 o 
 -13  15   8      194.79      216.22     49.37 o 
 -11  15   8      772.68      800.42     38.37 o 
  -9  15   8     1468.47     1456.33     47.46 o 
  -7  15   8        2.05        1.74     17.52 o 
  -5  15   8       69.85       38.33     19.19 o 
  -3  15   8        1.23       18.46     15.87 o 
  -1  15   8       16.52       20.08     14.49 o 
   1  15   8        0.07        9.67     12.08 o 
   3  15   8       15.89       21.17     14.89 o 
   5  15   8      301.89      310.25     21.44 o 
   7  15   8      229.39      230.75     21.80 o 
   9  15   8        6.72      -13.76     15.80 o 
  11  15   8       78.21       89.60     21.20 o 
  13  15   8        0.32       33.81     25.18 o 
 -12  16   8       21.23      123.47     34.71 o 
 -10  16   8       13.42        4.63     23.18 o 
  -8  16   8      229.17      249.00     26.96 o 
  -6  16   8      299.37      328.14     36.19 o 
  -4  16   8      516.69      526.12     29.24 o 
  -2  16   8       48.02       54.87     15.65 o 
   0  16   8       31.40       42.80     13.50 o 
   2  16   8       70.00       57.90     15.74 o 
   4  16   8      133.66      201.73     20.65 o 
   6  16   8      768.69      705.94     27.12 o 
   8  16   8      379.92      413.78     25.14 o 
  10  16   8      398.88      360.83     26.82 o 
  12  16   8      729.55      654.10     33.71 o 
 -11  17   8     1699.32     1438.85     47.58 o 
  -9  17   8       80.66      116.11     41.16 o 
  -7  17   8       81.71       77.11     21.20 o 
  -5  17   8       35.89       54.32     20.84 o 
  -3  17   8      351.57      413.72     30.47 o 
  -1  17   8       10.68       28.32     21.14 o 
   1  17   8      229.35      256.65     23.53 o 
   3  17   8       27.17       37.69     18.13 o 
   5  17   8      106.14      103.53     19.81 o 
   7  17   8       11.62        8.18     15.91 o 
   9  17   8      363.57      339.45     25.47 o 
  11  17   8      717.06      681.82     32.79 o 
 -10  18   8      336.96      374.85     44.37 o 
  -8  18   8      355.17      428.44     56.70 o 
  -6  18   8       34.43       56.04     24.41 o 
  -4  18   8      322.09      337.62     37.07 o 
  -2  18   8       99.45      129.68     23.71 o 
   0  18   8       51.98      112.57     23.90 o 
   2  18   8      263.13      291.38     32.31 o 
   4  18   8      920.69     1106.20     45.23 o 
   6  18   8      352.51      450.37     28.94 o 
   8  18   8     1597.57     1653.06     38.33 o 
  10  18   8        9.99       73.43     19.63 o 
  -7  19   8       51.45       80.96     43.58 o 
  -5  19   8       20.07       75.37     24.33 o 
  -3  19   8        0.17       64.21     24.92 o 
  -1  19   8        7.65       25.32     24.66 o 
   1  19   8      180.75      228.87     28.71 o 
   3  19   8       65.37      113.87     29.44 o 
   5  19   8        0.04       28.83     21.32 o 
   7  19   8      231.43      234.80     24.53 o 
  -6  20   8       99.19      407.86    132.09 o 
  -4  20   8       54.29       77.35     31.13 o 
  -2  20   8      265.41      332.03     38.51 o 
   0  20   8      113.83      102.29     41.92 o 
   2  20   8      345.61      385.68     33.36 o 
   4  20   8      183.46      194.15     28.81 o 
   6  20   8       25.19      196.37     44.34 o 
   0   1   9     3405.83     3571.71     28.51 o 
  -1   2   9     4520.41     4646.06     32.14 o 
   1   2   9     3682.69     3986.85     29.56 o 
  -2   3   9     1103.61     1176.08     13.05 o 
   0   3   9     9034.06     9591.29     86.47 o 
   2   3   9     5714.61     6133.36     37.40 o 
  -3   4   9      528.85      540.11     10.78 o 
  -1   4   9    10765.88    12397.37     74.78 o 
   1   4   9        0.37       15.88      5.81 o 
   3   4   9     8889.44    10282.54     69.09 o 
  -4   5   9      781.77      786.73     13.88 o 
  -2   5   9      452.17      563.95     11.79 o 
   0   5   9      542.79      660.06     12.72 o 
   2   5   9     2346.35     2203.03     30.64 o 
   4   5   9     5152.44     5607.80     41.26 o 
  -5   6   9       41.93       71.94      8.52 o 
  -3   6   9      139.38      118.59      7.29 o 
  -1   6   9     2074.33     2288.02     21.07 o 
   1   6   9       77.82      194.28      9.40 o 
   3   6   9     4650.00     4758.32     29.89 o 
   5   6   9      519.84      714.72     14.33 o 
  -6   7   9      697.71      715.17     17.59 o 
  -4   7   9     1589.31     1839.40     22.93 o 
  -2   7   9       24.82        8.68      6.53 o 
   0   7   9     3006.19     3087.01     26.58 o 
   2   7   9     2943.55     3185.29     27.19 o 
   4   7   9      460.90      430.82     10.24 o 
   6   7   9      271.85      311.09     12.31 o 
  -7   8   9      118.40      100.55     10.09 o 
  -5   8   9     2020.91     1994.85     24.50 o 
  -3   8   9      355.54      408.80     11.67 o 
  -1   8   9     9934.28     9514.66     51.92 o 
   1   8   9      439.40      540.22     14.00 o 
   3   8   9     6224.77     5732.54     46.73 o 
   5   8   9       62.82       68.68      9.57 o 
   7   8   9     4235.63     4059.67     47.13 o 
  -8   9   9       63.51       41.85     12.87 o 
  -6   9   9      522.01      612.35     19.81 o 
  -4   9   9      449.63      475.10     14.19 o 
  -2   9   9       90.07       81.40      8.63 o 
   0   9   9      203.48      246.96     11.64 o 
   2   9   9     3028.97     2937.89     28.21 o 
   4   9   9      719.61      798.86     16.34 o 
   6   9   9     1624.94     1587.35     24.89 o 
   8   9   9      900.90      903.11     24.43 o 
  -9  10   9      482.02      450.51     22.82 o 
  -7  10   9     2090.80     2083.36     35.80 o 
  -5  10   9      563.33      553.40     16.01 o 
  -3  10   9    14585.07    14310.77    153.31 o 
  -1  10   9      758.27      722.64     17.21 o 
   1  10   9    23143.23    21833.24    134.28 o 
   3  10   9       29.43       40.56      9.72 o 
   5  10   9    17165.78    16247.49     95.32 o 
   7  10   9        8.68       43.74     13.21 o 
   9  10   9     3812.46     3625.07     80.59 o 
 -10  11   9     2316.00     2182.83     60.99 o 
  -8  11   9     1570.78     1484.34     49.76 o 
  -6  11   9     1346.63     1315.75     54.89 o 
  -4  11   9      114.42      145.15     12.83 o 
  -2  11   9      699.37      658.45     19.14 o 
   0  11   9      229.84      247.76     15.96 o 
   2  11   9       19.67       16.46      9.66 o 
   4  11   9      211.79      208.08     12.20 o 
   6  11   9     1258.00     1248.75     26.51 o 
   8  11   9      107.26      111.70     14.63 o 
  10  11   9      181.01      179.90     18.86 o 
 -11  12   9       82.67       75.41     17.78 o 
  -9  12   9     1918.76     1838.74     57.36 o 
  -7  12   9        3.08       13.41     15.97 o 
  -5  12   9     1613.46     1507.12     33.72 o 
  -3  12   9      844.84      882.65     28.34 o 
  -1  12   9     7303.05     6834.12     61.41 o 
   1  12   9      340.12      342.25     17.04 o 
   3  12   9     6792.19     6295.73     49.90 o 
   5  12   9     2324.11     2297.02     32.97 o 
   7  12   9     9222.36     8839.52     70.19 o 
   9  12   9      596.25      648.16     25.09 o 
  11  12   9     5106.63     5065.11     66.73 o 
 -12  13   9      172.18      182.47     24.16 o 
 -10  13   9     3003.04     2815.81     82.95 o 
  -8  13   9       37.23       56.60     29.41 o 
  -6  13   9      517.83      466.09     30.33 o 
  -4  13   9      515.54      491.20     25.68 o 
  -2  13   9     1169.88     1150.16     30.14 o 
   0  13   9       67.32       84.83     12.35 o 
   2  13   9     2795.25     2683.01     34.61 o 
   4  13   9      441.57      474.76     21.88 o 
   6  13   9      768.76      782.09     24.26 o 
   8  13   9        0.31      -13.85     13.85 o 
  10  13   9       92.50       72.28     20.59 o 
  12  13   9      159.25      206.89     28.97 o 
 -13  14   9       22.33       43.23     23.42 o 
 -11  14   9     1172.87     1137.33     42.58 o 
  -9  14   9      875.00      896.35     36.48 o 
  -7  14   9       40.28       40.47     20.15 o 
  -5  14   9      289.13      295.43     31.16 o 
  -3  14   9      685.75      722.39     29.46 o 
  -1  14   9      400.69      461.60     21.90 o 
   1  14   9      426.17      392.41     20.40 o 
   3  14   9      589.44      583.60     23.44 o 
   5  14   9      444.93      464.78     22.43 o 
   7  14   9      241.21      233.54     19.73 o 
   9  14   9       17.44       22.00     16.57 o 
  11  14   9     1259.47     1276.05     58.83 o 
  13  14   9      766.41      699.97     39.05 o 
 -14  15   9        1.03       20.96     26.53 o 
 -12  15   9     1381.03     1333.83     45.40 o 
 -10  15   9      293.87      359.02     29.92 o 
  -8  15   9      432.46      478.16     29.56 o 
  -6  15   9       21.17       19.99     18.55 o 
  -4  15   9       27.45       25.62     18.82 o 
  -2  15   9      142.10      156.56     23.37 o 
   0  15   9      533.81      579.40     24.18 o 
   2  15   9       52.67       31.05     14.41 o 
   4  15   9      870.77      896.35     27.84 o 
   6  15   9      311.67      265.76     19.52 o 
   8  15   9       62.15       60.35     17.40 o 
  10  15   9       87.36      113.50     20.43 o 
  12  15   9       56.56       86.24     24.97 o 
  14  15   9       26.96       39.81     34.34 o 
 -13  16   9       27.77       80.74     33.91 o 
 -11  16   9      339.16      340.91     30.54 o 
  -9  16   9      158.19      175.38     27.81 o 
  -7  16   9      231.95      235.74     25.21 o 
  -5  16   9       37.18       27.41     20.14 o 
  -3  16   9      182.05      190.64     22.82 o 
  -1  16   9        0.12       16.11     15.93 o 
   1  16   9      270.56      256.80     22.20 o 
   3  16   9     1216.78     1289.23     37.24 o 
   5  16   9      486.70      551.41     28.42 o 
   7  16   9      371.83      396.74     23.18 o 
   9  16   9      796.05      787.04     39.31 o 
  11  16   9        1.30       23.23     27.91 o 
  13  16   9      237.85      304.09     36.99 o 
 -10  17   9      265.01      283.12     32.18 o 
  -8  17   9      334.51      286.18     27.10 o 
  -6  17   9       92.97      130.65     23.21 o 
  -4  17   9       34.35       21.88     27.41 o 
  -2  17   9      328.65      334.66     25.06 o 
   0  17   9       37.43       19.21     28.06 o 
   2  17   9      904.55      871.86     40.94 o 
   4  17   9      219.06      228.92     22.50 o 
   6  17   9       11.94        9.40     18.30 o 
   8  17   9       84.44      102.72     18.86 o 
  10  17   9      288.73      257.83     25.40 o 
  -9  18   9      678.06      656.77     42.87 o 
  -7  18   9       17.15       86.16     29.94 o 
  -5  18   9      241.04      314.37     32.85 o 
  -3  18   9        2.32       28.58     26.28 o 
  -1  18   9       84.71      128.57     38.27 o 
   1  18   9      277.63      331.41     32.83 o 
   3  18   9       35.92       79.02     23.93 o 
   5  18   9      657.61      737.63     33.70 o 
   7  18   9       28.28       26.92     20.09 o 
   9  18   9     1387.58     1345.04     46.14 o 
  -8  19   9      176.61       94.11     45.66 o 
  -6  19   9      102.19      181.89     45.65 o 
  -4  19   9      233.69      255.27     34.23 o 
  -2  19   9      269.15      288.40     37.91 o 
   0  19   9     1064.45     1010.04     52.41 o 
   2  19   9      275.62      249.18     35.06 o 
   4  19   9      835.07      810.89     40.78 o 
   6  19   9      116.87      163.52     25.58 o 
   8  19   9       20.70       29.46     20.86 o 
  -5  20   9       21.46       96.62     32.07 o 
  -3  20   9      120.53      213.52     81.48 o 
  -1  20   9      299.95      430.14     65.82 o 
   1  20   9      149.98      148.33     29.49 o 
   3  20   9       35.18      154.48     49.96 o 
   5  20   9      165.25      355.61     50.90 o 
   1   1  10       12.63       21.37      5.65 o 
   0   2  10       40.21       46.68      7.19 o 
   2   2  10      204.56      178.49      8.99 o 
  -1   3  10      460.86      503.58      9.50 o 
   1   3  10      737.57      832.19     14.28 o 
   3   3  10      401.92      471.45     12.66 o 
  -2   4  10     2670.21     2995.55     26.57 o 
   0   4  10    12836.72    14722.87     77.73 o 
   2   4  10     5954.10     6398.36     46.09 o 
   4   4  10       35.80       33.74      5.95 o 
  -3   5  10       66.44       96.91      6.65 o 
  -1   5  10       11.58        6.49      5.30 o 
   1   5  10     1508.98     1634.85     18.21 o 
   3   5  10     2130.01     2403.34     24.27 o 
   5   5  10      957.50      903.13     14.87 o 
  -4   6  10     1962.64     1889.67     20.81 o 
  -2   6  10     1424.97     1154.46     22.66 o 
   0   6  10      288.93      352.66     10.44 o 
   2   6  10      294.37      223.24      9.98 o 
   4   6  10     1682.84     1893.77     19.93 o 
   6   6  10     1795.45     1763.94     22.69 o 
  -5   7  10      283.00      319.17     13.11 o 
  -3   7  10       61.69       24.08      6.25 o 
  -1   7  10       17.68       33.64      6.46 o 
   1   7  10       53.96       28.75      6.87 o 
   3   7  10      271.95      266.30     10.43 o 
   5   7  10     2882.08     3100.22     29.04 o 
   7   7  10       20.17        1.93      6.84 o 
  -6   8  10     1059.45     1006.66     22.32 o 
  -4   8  10     1749.54     1874.32     34.13 o 
  -2   8  10       61.01       46.93      8.53 o 
   0   8  10        0.15       27.15     12.15 o 
   2   8  10      380.61      377.24     13.52 o 
   4   8  10     1212.51     1312.57     22.01 o 
   6   8  10       40.57       74.76     10.01 o 
   8   8  10        0.70      -10.83     10.83 o 
  -7   9  10      248.78      238.03     17.88 o 
  -5   9  10     1523.40     1506.47     23.57 o 
  -3   9  10     3054.57     3015.96     26.48 o 
  -1   9  10        0.23        2.58      7.65 o 
   1   9  10      397.92      431.17     15.21 o 
   3   9  10      188.85      281.00     12.67 o 
   5   9  10       55.77       56.42     10.94 o 
   7   9  10     2170.71     1957.05     30.15 o 
   9   9  10      152.93      129.70     15.37 o 
  -8  10  10       70.86       84.26     15.91 o 
  -6  10  10     8025.52     7982.66     70.38 o 
  -4  10  10       26.88       65.16     10.12 o 
  -2  10  10    15905.33    14963.45    100.94 o 
   0  10  10       48.66       61.73     13.87 o 
   2  10  10    20638.72    19448.76     93.07 o 
   4  10  10       10.67       26.08     10.94 o 
   6  10  10    14741.52    14043.96     85.25 o 
   8  10  10       85.00      100.77     14.19 o 
  10  10  10     8634.33     8472.64    164.02 o 
  -9  11  10     4809.82     4606.50     68.37 o 
  -7  11  10       36.08       54.71     16.27 o 
  -5  11  10      532.57      559.73     30.39 o 
  -3  11  10       16.67       12.88     11.63 o 
  -1  11  10     1592.22     1478.63     27.33 o 
   1  11  10        1.11       19.01     12.77 o 
   3  11  10      138.54      128.17     12.17 o 
   5  11  10     1832.08     1829.66     27.91 o 
   7  11  10      489.79      448.02     20.27 o 
   9  11  10      524.94      494.29     22.69 o 
  11  11  10     1199.87     1216.20     33.11 o 
 -10  12  10      731.27      711.12     29.63 o 
  -8  12  10       74.26       63.48     18.29 o 
  -6  12  10      187.68      175.87     21.59 o 
  -4  12  10     1144.34     1205.78     32.76 o 
  -2  12  10     1240.72     1248.73     24.43 o 
   0  12  10      491.82      527.93     21.02 o 
   2  12  10     1097.37     1128.45     26.95 o 
   4  12  10     1454.75     1541.18     30.29 o 
   6  12  10     3480.49     3374.48     50.65 o 
   8  12  10      695.83      700.66     25.73 o 
  10  12  10     2097.66     1953.17     72.87 o 
  12  12  10        0.09       -5.49     16.99 o 
 -11  13  10     1864.94     1835.01     42.82 o 
  -9  13  10       15.41       -2.35     17.88 o 
  -7  13  10       19.34       13.82     16.96 o 
  -5  13  10      861.31      753.26     31.45 o 
  -3  13  10      610.54      573.42     41.80 o 
  -1  13  10       93.02      102.52     15.03 o 
   1  13  10        4.96       12.88     11.99 o 
   3  13  10      722.24      784.13     26.58 o 
   5  13  10       97.80      125.72     16.70 o 
   7  13  10       25.13       31.78     13.93 o 
   9  13  10      457.56      496.96     24.23 o 
  11  13  10      280.61      233.57     24.62 o 
  13  13  10      146.76      191.54     25.98 o 
 -12  14  10     1150.32     1036.69     43.79 o 
 -10  14  10     1018.72     1047.20     50.00 o 
  -8  14  10       36.13       18.86     18.89 o 
  -6  14  10      168.03      223.64     23.82 o 
  -4  14  10      218.15      226.61     24.25 o 
  -2  14  10       84.19       93.29     18.44 o 
   0  14  10     1045.39      968.98     31.18 o 
   2  14  10      969.87      999.61     27.62 o 
   4  14  10     1240.16     1187.27     35.03 o 
   6  14  10      620.60      647.16     26.34 o 
   8  14  10      129.55       96.49     15.95 o 
  10  14  10      423.78      435.63     33.84 o 
  12  14  10       55.53       63.99     31.98 o 
  14  14  10       14.31       37.21     23.61 o 
 -13  15  10       67.90       99.97     33.53 o 
 -11  15  10      254.00      260.95     27.74 o 
  -9  15  10      567.90      541.00     30.39 o 
  -7  15  10       96.89       90.76     20.75 o 
  -5  15  10      339.38      366.57     28.04 o 
  -3  15  10      196.68      235.57     23.74 o 
  -1  15  10        6.67       26.38     16.94 o 
   1  15  10       22.86       36.80     14.04 o 
   3  15  10        0.94       14.49     15.91 o 
   5  15  10        1.63      -11.74     13.68 o 
   7  15  10       33.57       15.77     14.52 o 
   9  15  10      311.16      309.96     23.23 o 
  11  15  10      220.80      228.20     26.10 o 
  13  15  10      101.16      124.93     26.80 o 
 -12  16  10        4.75       59.70     24.53 o 
 -10  16  10       17.92       28.22     40.98 o 
  -8  16  10        0.35       46.18     20.30 o 
  -6  16  10        0.33       -0.48     19.57 o 
  -4  16  10       20.50       -1.11     19.26 o 
  -2  16  10      274.06      278.07     24.08 o 
   0  16  10      524.40      599.05     31.78 o 
   2  16  10      201.00      224.59     23.84 o 
   4  16  10      320.60      396.44     26.85 o 
   6  16  10       78.91       99.30     20.46 o 
   8  16  10        0.10      -13.58     20.71 o 
  10  16  10       13.13       29.78     19.34 o 
  12  16  10        0.00       37.12     26.85 o 
 -11  17  10     1055.69      943.57     65.01 o 
  -9  17  10      559.89      589.85     39.49 o 
  -7  17  10       82.35      125.02     51.22 o 
  -5  17  10       90.44       95.83     23.49 o 
  -3  17  10       19.82       55.74     23.99 o 
  -1  17  10       12.26       19.49     19.69 o 
   1  17  10       97.84      117.17     26.48 o 
   3  17  10        2.09       17.68     19.38 o 
   5  17  10      101.07      114.20     20.76 o 
   7  17  10      220.61      219.59     23.79 o 
   9  17  10       15.38       37.91     21.76 o 
  11  17  10      203.24      240.35     33.93 o 
  -8  18  10       27.08        6.65     25.63 o 
  -6  18  10       28.14       77.65     28.52 o 
  -4  18  10      214.89      307.26     38.76 o 
  -2  18  10      156.14      169.79     33.68 o 
   0  18  10      886.16      852.89     48.69 o 
   2  18  10       25.37       60.18     25.56 o 
   4  18  10     1344.30     1357.09     60.68 o 
   6  18  10      239.06      351.01     26.99 o 
   8  18  10      289.70      283.99     29.06 o 
  -7  19  10      270.98      257.86     53.59 o 
  -5  19  10        1.87       49.12     49.08 o 
  -3  19  10      426.49      445.64     48.91 o 
  -1  19  10        0.06      109.10     39.89 o 
   1  19  10        7.45       -3.60     23.07 o 
   3  19  10        0.01       10.10     34.48 o 
   5  19  10      166.96      173.08     25.40 o 
   7  19  10       53.51       76.86     35.02 o 
  -4  20  10      319.61      654.46    162.10 o 
  -2  20  10        6.89      132.18     39.74 o 
   0  20  10       41.00      157.33     63.97 o 
   2  20  10      117.64      266.39     37.47 o 
   4  20  10       57.05      106.32     48.21 o 
   0   1  11     2278.87     2317.57     23.43 o 
  -1   2  11     2048.22     2093.26     29.16 o 
   1   2  11     6623.59     7472.95     45.96 o 
  -2   3  11      128.97      157.97      6.82 o 
   0   3  11     1998.79     2206.58     20.55 o 
   2   3  11     6833.42     7785.55     44.96 o 
  -3   4  11     4364.80     4936.37     28.68 o 
  -1   4  11    20387.62    22644.47     96.57 o 
   1   4  11     6136.65     6439.22     49.99 o 
   3   4  11    12734.37    13931.71     70.42 o 
  -4   5  11     5607.16     5945.54     35.90 o 
  -2   5  11     5767.48     5939.81     40.35 o 
   0   5  11     2449.00     2627.91     30.32 o 
   2   5  11      633.84      672.44     16.13 o 
   4   5  11     5311.61     6060.93     39.14 o 
  -5   6  11     2662.03     2487.15     25.90 o 
  -3   6  11     2673.91     3103.36     25.33 o 
  -1   6  11     6834.18     6418.56     39.69 o 
   1   6  11     2286.76     2640.29     25.80 o 
   3   6  11      989.89      972.93     18.11 o 
   5   6  11     5922.45     5976.68     42.49 o 
  -6   7  11     3165.70     3214.98     33.01 o 
  -4   7  11     6477.88     6515.00     45.26 o 
  -2   7  11     1715.29     1877.58     23.06 o 
   0   7  11      354.94      388.48     13.84 o 
   2   7  11     2365.62     2579.88     27.90 o 
   4   7  11     1483.94     1484.40     22.24 o 
   6   7  11      409.99      466.31     16.04 o 
  -7   8  11     2466.76     2307.45     32.87 o 
  -5   8  11     1207.19     1194.58     22.32 o 
  -3   8  11     1477.45     1549.21     19.71 o 
  -1   8  11        7.14       -4.00      7.16 o 
   1   8  11     2364.12     2304.58     26.92 o 
   3   8  11     2867.12     3015.84     30.15 o 
   5   8  11     1364.95     1450.14     21.50 o 
   7   8  11        0.34       16.26      9.59 o 
  -8   9  11       13.47        4.43     12.52 o 
  -6   9  11      136.13      124.46     14.45 o 
  -4   9  11      308.21      388.56     23.73 o 
  -2   9  11      295.90      302.39     14.29 o 
   0   9  11      262.23      279.76     13.29 o 
   2   9  11      722.73      761.86     19.15 o 
   4   9  11     3648.60     3701.94     36.46 o 
   6   9  11     2145.06     2117.05     30.37 o 
   8   9  11      376.37      396.23     19.22 o 
  -9  10  11     2601.55     2472.43     40.58 o 
  -7  10  11     1822.00     1812.17     35.28 o 
  -5  10  11     2617.27     2606.85     38.61 o 
  -3  10  11     3645.39     3368.61     33.91 o 
  -1  10  11     1271.49     1254.95     24.20 o 
   1  10  11     6139.96     5685.35     50.49 o 
   3  10  11        0.22       18.55      9.95 o 
   5  10  11     3985.35     3828.51     41.08 o 
   7  10  11      170.76      203.73     16.70 o 
   9  10  11    12683.28    12290.65     96.24 o 
 -10  11  11        7.28       34.43     16.85 o 
  -8  11  11     1963.83     1915.26     49.04 o 
  -6  11  11     1328.05     1263.84     44.91 o 
  -4  11  11     5811.16     5602.92     61.67 o 
  -2  11  11     1939.93     1886.86     34.44 o 
   0  11  11       75.54       55.35     12.39 o 
   2  11  11      603.77      628.06     20.67 o 
   4  11  11      302.34      297.39     17.05 o 
   6  11  11      450.82      455.96     23.33 o 
   8  11  11       88.25       77.71     15.47 o 
  10  11  11     5811.56     5441.86     64.39 o 
 -11  12  11     1320.43     1266.66     39.20 o 
  -9  12  11       95.66      104.00     18.95 o 
  -7  12  11     2557.84     2457.01     46.60 o 
  -5  12  11     1413.77     1398.09     35.29 o 
  -3  12  11      793.15      821.96     30.41 o 
  -1  12  11      982.45      943.59     26.44 o 
   1  12  11      102.31      105.88     14.22 o 
   3  12  11    10812.12    10473.43     77.13 o 
   5  12  11       43.11       63.44     14.88 o 
   7  12  11     2151.84     1952.22     35.42 o 
   9  12  11      105.79       78.70     19.61 o 
  11  12  11       11.08       40.60     17.20 o 
 -12  13  11       35.19       47.64     20.75 o 
 -10  13  11     1096.25     1062.91     37.87 o 
  -8  13  11      143.80      168.29     22.79 o 
  -6  13  11      275.27      257.23     24.03 o 
  -4  13  11     1446.26     1400.89     39.13 o 
  -2  13  11      224.14      250.38     21.76 o 
   0  13  11      538.41      556.52     23.76 o 
   2  13  11      271.40      256.64     18.23 o 
   4  13  11     1031.64      987.49     33.77 o 
   6  13  11     1435.46     1418.98     34.46 o 
   8  13  11       83.38       92.61     16.94 o 
  10  13  11     2147.37     2075.86     40.33 o 
  12  13  11      124.84      146.94     23.16 o 
 -13  14  11      133.48      136.66     26.04 o 
 -11  14  11     1714.84     1675.44     52.66 o 
  -9  14  11      453.44      441.76     30.20 o 
  -7  14  11        6.73        7.61     18.10 o 
  -5  14  11      761.77      779.53     39.91 o 
  -3  14  11        6.04       16.62     18.63 o 
  -1  14  11      152.18      125.84     28.88 o 
   1  14  11       53.90       81.87     17.32 o 
   3  14  11        4.43        1.07     14.94 o 
   5  14  11       69.15       73.29     18.06 o 
   7  14  11       30.44       42.83     17.86 o 
   9  14  11     3779.67     3656.60     57.68 o 
  11  14  11       53.79       84.38     21.41 o 
  13  14  11      255.66      318.88     37.76 o 
 -12  15  11      100.10      105.54     26.58 o 
 -10  15  11      351.35      319.08     30.30 o 
  -8  15  11      111.23      106.36     22.26 o 
  -6  15  11        0.54        8.04     18.17 o 
  -4  15  11      471.15      451.86     30.36 o 
  -2  15  11       35.08       67.20     22.40 o 
   0  15  11        0.03        4.40     18.70 o 
   2  15  11       95.63      107.17     18.38 o 
   4  15  11        5.55        8.01     15.44 o 
   6  15  11       39.17       34.28     16.23 o 
   8  15  11      254.62      287.32     25.44 o 
  10  15  11      216.04      189.64     23.58 o 
  12  15  11      308.45      284.69     28.23 o 
 -11  16  11      515.55      623.44     65.33 o 
  -9  16  11      816.02      849.09     53.82 o 
  -7  16  11      174.61      164.74     27.76 o 
  -5  16  11      401.32      488.68     32.86 o 
  -3  16  11        5.60       10.37     21.33 o 
  -1  16  11     1114.70     1193.61     49.06 o 
   1  16  11      471.63      539.94     34.12 o 
   3  16  11       19.56       36.66     17.06 o 
   5  16  11       11.32       36.17     27.87 o 
   7  16  11      938.09     1014.17     37.57 o 
   9  16  11      127.53      105.05     22.88 o 
  11  16  11     1518.64     1596.29     44.90 o 
 -10  17  11       35.78       46.35     24.86 o 
  -8  17  11      204.86      212.78     27.16 o 
  -6  17  11      472.93      483.27     33.73 o 
  -4  17  11       75.40      120.24     26.43 o 
  -2  17  11      143.19      153.21     26.06 o 
   0  17  11       88.69       93.32     23.63 o 
   2  17  11        2.39       18.90     21.37 o 
   4  17  11      161.30      135.50     22.44 o 
   6  17  11        7.67       39.45     19.53 o 
   8  17  11      223.56      217.46     25.34 o 
  10  17  11      139.65      156.14     31.55 o 
  -9  18  11        0.01       16.02     27.40 o 
  -7  18  11      130.43      192.99     50.08 o 
  -5  18  11       22.08      141.74     45.34 o 
  -3  18  11      449.79      484.28     32.75 o 
  -1  18  11       44.15       86.30     31.98 o 
   1  18  11     1033.45     1049.55     53.75 o 
   3  18  11        0.22       31.53     30.08 o 
   5  18  11      697.90      714.98     37.54 o 
   7  18  11      206.55      277.61     26.82 o 
   9  18  11       10.10       47.13     23.44 o 
  -6  19  11        5.78      677.40    251.45 o 
  -4  19  11      162.05      156.14     38.98 o 
  -2  19  11       49.80       58.42     46.03 o 
   0  19  11        3.84       54.52     32.00 o 
   2  19  11      115.09      101.22     32.33 o 
   4  19  11       12.77       39.62     29.55 o 
   6  19  11        1.86       73.30     25.95 o 
  -1  20  11       60.52       73.00     59.20 o 
   1  20  11      687.80      765.49     62.57 o 
   0   0  12     6426.65     6009.80     96.22 o 
   1   1  12      253.90      299.35     12.19 o 
   0   2  12        6.30       -3.61      4.95 o 
   2   2  12      366.82      368.48     11.39 o 
  -1   3  12       37.73       73.60      7.72 o 
   1   3  12       26.68       11.18      5.73 o 
   3   3  12      955.48     1059.80     15.57 o 
  -2   4  12        1.49       15.40      4.89 o 
   0   4  12     3672.74     4314.21     34.17 o 
   2   4  12      107.80      101.86      8.38 o 
   4   4  12    18134.76    19761.68     95.76 o 
  -3   5  12      292.32      336.21     11.87 o 
  -1   5  12      469.42      599.15     12.24 o 
   1   5  12        0.05        1.14      6.49 o 
   3   5  12       10.75       18.59      7.56 o 
   5   5  12      674.09      711.88     15.68 o 
  -4   6  12      484.52      542.83     14.59 o 
  -2   6  12      337.23      248.16     11.70 o 
   0   6  12       71.85       82.94      8.39 o 
   2   6  12       10.69       -6.84      8.94 o 
   4   6  12      208.81      203.15     17.67 o 
   6   6  12      348.12      359.15     13.88 o 
  -5   7  12      327.75      285.72     14.86 o 
  -3   7  12      886.94      843.54     16.44 o 
  -1   7  12       13.03       11.09      7.95 o 
   1   7  12      324.42      423.13     16.09 o 
   3   7  12      226.47      230.82     12.35 o 
   5   7  12      163.27      176.65     12.18 o 
   7   7  12      258.36      261.68     15.64 o 
  -6   8  12      152.58      121.83     11.99 o 
  -4   8  12      474.33      605.91     18.13 o 
  -2   8  12        0.02        5.08      8.91 o 
   0   8  12      104.48       78.27     11.53 o 
   2   8  12     2606.76     2953.86     47.70 o 
   4   8  12     3362.25     3413.08     34.34 o 
   6   8  12      155.53      198.95     14.21 o 
   8   8  12     1027.53     1022.69     26.30 o 
  -7   9  12      271.42      250.57     17.31 o 
  -5   9  12      538.89      477.91     18.06 o 
  -3   9  12      468.71      475.10     18.11 o 
  -1   9  12      255.37      267.63     15.64 o 
   1   9  12      204.15      186.00     15.86 o 
   3   9  12       66.92       56.68     10.42 o 
   5   9  12        1.88       10.19     11.82 o 
   7   9  12      934.80      876.42     22.92 o 
   9   9  12      383.96      403.16     21.13 o 
  -8  10  12     1039.14      986.15     39.46 o 
  -6  10  12     5356.81     4967.98     58.85 o 
  -4  10  12     4072.63     4012.93     52.01 o 
  -2  10  12    10128.80     9443.68     68.21 o 
   0  10  12     1695.90     1729.36     29.23 o 
   2  10  12    10073.49     9565.72     77.86 o 
   4  10  12       79.05       61.70     12.61 o 
   6  10  12     3332.10     3118.98     57.52 o 
   8  10  12      765.72      755.93     30.01 o 
  10  10  12      105.25      103.90     20.13 o 
  -9  11  12       15.14       21.65     16.82 o 
  -7  11  12     1998.34     1901.59     42.51 o 
  -5  11  12       76.05       83.64     17.97 o 
  -3  11  12     2525.70     2390.85     35.69 o 
  -1  11  12      176.69      130.78     16.98 o 
   1  11  12      183.59      220.48     16.97 o 
   3  11  12      261.14      249.27     17.68 o 
   5  11  12       42.52       63.56     13.57 o 
   7  11  12      115.88      114.62     14.85 o 
   9  11  12        6.01       37.65     15.85 o 
  11  11  12      819.61      811.44     32.63 o 
 -10  12  12        1.79       11.88     16.93 o 
  -8  12  12       33.31       34.36     16.79 o 
  -6  12  12        4.19       -0.21     15.61 o 
  -4  12  12       75.48       81.25     19.92 o 
  -2  12  12        9.09       11.09     11.63 o 
   0  12  12     1355.46     1367.95     32.93 o 
   2  12  12     1826.99     1856.37     54.62 o 
   4  12  12       24.59        3.05     13.69 o 
   6  12  12      770.85      783.84     38.13 o 
   8  12  12      413.11      388.05     25.40 o 
  10  12  12      609.07      568.52     26.92 o 
  12  12  12      178.85      148.13     25.67 o 
 -11  13  12       12.61       71.56     18.60 o 
  -9  13  12      672.26      670.66     44.66 o 
  -7  13  12       54.04       68.17     18.19 o 
  -5  13  12      144.42      111.60     21.85 o 
  -3  13  12      106.04      128.07     25.48 o 
  -1  13  12      156.88      120.88     28.07 o 
   1  13  12       44.33       57.57     16.74 o 
   3  13  12      335.31      355.55     20.99 o 
   5  13  12       17.48       32.43     15.02 o 
   7  13  12       50.73       59.40     17.18 o 
   9  13  12      236.35      221.24     19.76 o 
  11  13  12       91.64       87.20     26.97 o 
  13  13  12      281.65      329.19     41.89 o 
 -12  14  12      147.61      229.49     44.53 o 
 -10  14  12        5.86        6.01     19.15 o 
  -8  14  12      395.14      376.21     29.00 o 
  -6  14  12       52.52       62.51     25.25 o 
  -4  14  12     1285.86     1241.14     40.86 o 
  -2  14  12       18.07        4.50     22.44 o 
   0  14  12     2333.79     2353.68     50.82 o 
   2  14  12      150.69      151.94     25.36 o 
   4  14  12      991.41     1042.32     32.57 o 
   6  14  12        0.99       24.70     15.68 o 
   8  14  12      399.48      422.68     26.62 o 
  10  14  12      304.98      264.64     22.42 o 
  12  14  12      419.87      444.33     47.01 o 
  14  14  12      156.59      246.95     34.96 o 
 -13  15  12        0.89       60.55     49.49 o 
 -11  15  12      285.79      301.06     25.89 o 
  -9  15  12       45.20       78.59     24.26 o 
  -7  15  12       17.81       74.27     22.69 o 
  -5  15  12       42.67       48.49     26.19 o 
  -3  15  12      363.40      328.97     30.66 o 
  -1  15  12       39.05       26.65     19.26 o 
   1  15  12      296.55      350.79     26.53 o 
   3  15  12       46.50       52.95     18.73 o 
   5  15  12      288.88      304.96     23.06 o 
   7  15  12       36.32       13.48     16.96 o 
   9  15  12      349.26      389.27     29.25 o 
  11  15  12      647.46      691.03     33.96 o 
  13  15  12      297.56      299.22     32.09 o 
 -10  16  12       21.51       32.83     21.44 o 
  -8  16  12      221.31      304.73     35.44 o 
  -6  16  12      113.25       60.91     25.84 o 
  -4  16  12      417.67      451.45     47.59 o 
  -2  16  12      545.35      550.56     36.57 o 
   0  16  12      113.37      164.39     25.93 o 
   2  16  12      553.19      560.86     33.59 o 
   4  16  12      726.15      691.00     32.79 o 
   6  16  12       65.92       43.31     17.54 o 
   8  16  12      871.33      824.01     36.12 o 
  10  16  12      263.30      372.77     40.67 o 
  -9  17  12      200.49      306.81     30.81 o 
  -7  17  12      205.26      282.42     53.50 o 
  -5  17  12     2227.89     2123.56     86.23 o 
  -3  17  12      178.81      177.06     27.68 o 
  -1  17  12      116.73      118.93     27.11 o 
   1  17  12       64.27       38.32     24.34 o 
   3  17  12       42.72       90.62     29.98 o 
   5  17  12        3.03       12.22     21.78 o 
   7  17  12        0.01       34.50     19.90 o 
   9  17  12       89.04       84.41     23.10 o 
  -8  18  12       90.03      408.83    124.81 o 
  -6  18  12      155.35      304.02     60.68 o 
  -4  18  12       57.40      167.13     43.53 o 
  -2  18  12      323.95      384.50     55.88 o 
   0  18  12        0.36       16.44     42.47 o 
   2  18  12     1432.35     1505.15     60.68 o 
   4  18  12       59.02       75.54     35.22 o 
   6  18  12      493.07      531.05     34.96 o 
   8  18  12      408.82      463.38     30.66 o 
  -5  19  12       63.29      297.04     95.08 o 
  -3  19  12        3.87       28.81     30.39 o 
  -1  19  12       18.94      129.80     44.64 o 
   1  19  12      672.50      696.00     68.62 o 
   3  19  12       45.06       81.25     32.89 o 
   5  19  12        2.86       72.51     32.68 o 
   0   1  13      697.15      670.35     14.67 o 
  -1   2  13       27.68        5.91      4.68 o 
   1   2  13     1164.05      948.45     16.79 o 
  -2   3  13      635.60      702.86     15.35 o 
   0   3  13      869.49      831.18     16.31 o 
   2   3  13      973.37      841.38     20.50 o 
  -3   4  13     1127.88     1196.16     17.98 o 
  -1   4  13       98.46      195.34      9.15 o 
   1   4  13       51.83       51.59      7.66 o 
   3   4  13     1217.59     1444.31     23.14 o 
  -4   5  13      118.14      123.01      8.66 o 
  -2   5  13      773.08      748.08     17.28 o 
   0   5  13      522.88      601.69     21.31 o 
   2   5  13       47.01       29.86      7.78 o 
   4   5  13     1202.09     1339.46     23.81 o 
  -5   6  13        3.92        3.43      7.63 o 
  -3   6  13      189.19      228.65     10.59 o 
  -1   6  13      329.45      348.73     14.55 o 
   1   6  13      407.69      440.94     17.70 o 
   3   6  13      131.14      135.40     12.62 o 
   5   6  13      639.96      666.74     17.99 o 
  -6   7  13      202.68      236.31     13.60 o 
  -4   7  13      201.18      264.97     13.22 o 
  -2   7  13        8.67        7.14      8.48 o 
   0   7  13      781.24      741.69     20.58 o 
   2   7  13      160.60      183.26     15.39 o 
   4   7  13     1320.66     1353.48     24.15 o 
   6   7  13        6.65        0.02      9.19 o 
  -7   8  13      589.74      614.13     22.84 o 
  -5   8  13      507.16      467.47     20.70 o 
  -3   8  13      102.41      117.33     11.11 o 
  -1   8  13      180.23      113.51     14.14 o 
   1   8  13      120.28      127.85     15.82 o 
   3   8  13     4703.34     4440.69     47.89 o 
   5   8  13       71.97       53.88     13.93 o 
   7   8  13        2.77       -1.28     11.46 o 
  -8   9  13       40.58       28.94     14.49 o 
  -6   9  13     3447.34     3075.08     38.10 o 
  -4   9  13      743.21      759.40     20.63 o 
  -2   9  13      153.28      148.27     14.88 o 
   0   9  13       11.26       20.62     11.51 o 
   2   9  13      263.70      251.88     16.15 o 
   4   9  13      237.90      266.28     17.28 o 
   6   9  13       76.32       91.29     14.86 o 
   8   9  13      409.10      435.25     21.25 o 
  -9  10  13        6.42       -0.76     14.89 o 
  -7  10  13     3914.34     3770.53     60.25 o 
  -5  10  13      144.14      161.86     23.73 o 
  -3  10  13     6014.50     6071.72     55.30 o 
  -1  10  13      156.74      187.32     16.14 o 
   1  10  13     7528.18     7405.74     60.53 o 
   3  10  13       23.02       28.60     12.17 o 
   5  10  13     4042.34     3862.63     43.74 o 
   7  10  13      697.81      669.91     22.98 o 
   9  10  13      770.09      740.60     38.96 o 
 -10  11  13      945.52      998.11     33.91 o 
  -8  11  13     1806.96     1715.17     39.05 o 
  -6  11  13      104.28      112.62     26.14 o 
  -4  11  13      416.02      409.99     25.95 o 
  -2  11  13       46.61       23.99     14.69 o 
   0  11  13      820.72      871.87     27.94 o 
   2  11  13      149.70      168.43     17.44 o 
   4  11  13        0.63       -4.19     12.03 o 
   6  11  13      538.50      502.95     23.98 o 
   8  11  13        0.72      -13.65     13.65 o 
  10  11  13        0.05      -13.79     16.17 o 
 -11  12  13       11.51       78.16     23.57 o 
  -9  12  13      417.98      389.31     25.55 o 
  -7  12  13       17.39       32.11     18.67 o 
  -5  12  13      120.08      109.03     20.58 o 
  -3  12  13      498.81      469.45     29.87 o 
  -1  12  13      444.79      452.40     25.38 o 
   1  12  13     1717.32     1640.76     39.45 o 
   3  12  13     1408.99     1388.58     31.69 o 
   5  12  13      694.59      682.93     29.88 o 
   7  12  13      792.67      740.51     30.07 o 
   9  12  13       22.91       34.97     15.86 o 
  11  12  13     3795.29     3412.70     61.20 o 
 -12  13  13       48.09       60.30     20.04 o 
 -10  13  13      123.05      124.80     21.98 o 
  -8  13  13      238.13      171.35     23.58 o 
  -6  13  13      561.56      562.03     32.65 o 
  -4  13  13       39.89       52.55     22.23 o 
  -2  13  13        8.62       16.86     20.42 o 
   0  13  13       47.48       71.98     19.56 o 
   2  13  13       60.31       71.92     18.18 o 
   4  13  13      120.61      142.35     19.89 o 
   6  13  13       64.34       62.41     18.93 o 
   8  13  13      259.40      249.42     22.90 o 
  10  13  13       19.97       42.73     17.58 o 
  12  13  13       57.57       74.25     22.80 o 
 -13  14  13       49.79      135.65     29.01 o 
 -11  14  13      450.62      399.02     28.73 o 
  -9  14  13        1.55       26.63     27.58 o 
  -7  14  13      537.90      571.83     36.41 o 
  -5  14  13      124.11      152.81     28.10 o 
  -3  14  13     1500.94     1500.47     61.77 o 
  -1  14  13      131.58      158.74     24.61 o 
   1  14  13     4233.21     4012.00     57.88 o 
   3  14  13      260.69      286.71     25.81 o 
   5  14  13     1402.79     1293.98     36.90 o 
   7  14  13       82.44       88.09     20.44 o 
   9  14  13     1147.23     1112.53     37.83 o 
  11  14  13      386.35      337.95     29.31 o 
  13  14  13        0.01       20.47     22.01 o 
 -12  15  13      930.27      895.27     65.60 o 
 -10  15  13      365.94      278.46     33.39 o 
  -8  15  13       28.55       51.31     34.83 o 
  -6  15  13        9.19        1.84     23.41 o 
  -4  15  13        7.58       73.72     23.65 o 
  -2  15  13       33.55       21.08     22.76 o 
   0  15  13      563.35      614.85     32.72 o 
   2  15  13      212.17      271.87     25.82 o 
   4  15  13      140.99      174.30     22.72 o 
   6  15  13       70.22       78.74     23.56 o 
   8  15  13      175.91      209.43     22.56 o 
  10  15  13      334.21      306.84     32.11 o 
  12  15  13        7.21       75.95     47.85 o 
 -11  16  13      457.17      350.08     51.38 o 
  -9  16  13       66.87       66.95     23.73 o 
  -7  16  13      400.43      429.39     63.23 o 
  -5  16  13      851.91      998.41     47.15 o 
  -3  16  13      245.59      277.69     30.76 o 
  -1  16  13     1520.07     1543.02     60.42 o 
   1  16  13       35.62       69.91     25.23 o 
   3  16  13     5137.43     5079.76     71.81 o 
   5  16  13       56.32       61.60     21.38 o 
   7  16  13      142.45      150.58     24.40 o 
   9  16  13      237.09      237.70     27.74 o 
  11  16  13      310.50      358.15     58.20 o 
  -8  17  13       58.65       86.62     36.00 o 
  -6  17  13        5.86       32.99     23.72 o 
  -4  17  13       69.53      106.38     26.98 o 
  -2  17  13      291.26      285.40     41.85 o 
   0  17  13      147.85      129.72     27.92 o 
   2  17  13       57.38       87.46     25.70 o 
   4  17  13      303.08      316.61     36.31 o 
   6  17  13      181.04      138.66     29.21 o 
   8  17  13       97.37      136.24     26.97 o 
  -7  18  13       12.33      418.02    135.62 o 
  -5  18  13      399.34      548.67     81.90 o 
  -3  18  13        1.21       51.74     29.15 o 
  -1  18  13     1024.67     1057.48     49.17 o 
   1  18  13      120.53       69.97     27.22 o 
   3  18  13     1737.74     1791.44     64.12 o 
   5  18  13        6.13       26.29     31.45 o 
   7  18  13      475.94      464.66     32.81 o 
  -4  19  13       35.35       49.85     28.22 o 
  -2  19  13        7.52      -88.23     88.23 o 
   0  19  13       79.09       71.79     50.82 o 
   2  19  13      104.58      226.85     53.70 o 
   4  19  13       28.31       27.59     39.37 o 
   1   1  14      109.33      177.08      9.51 o 
   0   2  14     2790.10     2695.88     29.82 o 
   2   2  14      939.87      904.52     18.42 o 
  -1   3  14     1767.89     1768.74     24.73 o 
   1   3  14     1480.36     1540.36     26.11 o 
   3   3  14       89.13       77.85      7.94 o 
  -2   4  14     1746.79     1649.74     20.43 o 
   0   4  14     2941.31     3106.87     37.04 o 
   2   4  14     3958.32     4162.79     51.16 o 
   4   4  14       72.92       86.17     12.49 o 
  -3   5  14       13.57       23.38      7.61 o 
  -1   5  14      394.94      428.04     16.82 o 
   1   5  14      179.21      183.52     13.18 o 
   3   5  14     5473.48     5352.18     49.32 o 
   5   5  14     1393.56     1450.79     23.45 o 
  -4   6  14     1534.63     1673.13     22.07 o 
  -2   6  14        1.13        1.84      9.50 o 
   0   6  14     1663.34     1602.23     36.70 o 
   2   6  14      148.50      103.00     13.39 o 
   4   6  14     1651.84     1520.44     25.06 o 
   6   6  14       28.80       53.00     11.16 o 
  -5   7  14      143.17      158.66     11.57 o 
  -3   7  14      548.96      553.36     19.70 o 
  -1   7  14        0.00        5.07     10.17 o 
   1   7  14     3242.31     2993.80     42.06 o 
   3   7  14      502.17      458.59     19.86 o 
   5   7  14      877.11      803.36     22.60 o 
   7   7  14       52.96       17.54     10.96 o 
  -6   8  14      612.37      573.65     20.06 o 
  -4   8  14       33.40       29.75      9.95 o 
  -2   8  14      677.64      513.59     22.48 o 
   0   8  14      600.75      680.41     22.80 o 
   2   8  14     6358.96     6084.16     53.21 o 
   4   8  14       10.47       21.73     11.86 o 
   6   8  14      993.73      992.96     25.49 o 
   8   8  14      202.13      180.43     16.47 o 
  -7   9  14     1187.44     1059.39     28.88 o 
  -5   9  14      111.15       89.55     13.36 o 
  -3   9  14     4061.07     3768.46     42.24 o 
  -1   9  14     1025.12      948.62     28.01 o 
   1   9  14      542.12      557.87     25.00 o 
   3   9  14     4479.25     4310.69     47.51 o 
   5   9  14     3222.65     3114.02     45.41 o 
   7   9  14      539.84      539.72     23.55 o 
   9   9  14      531.74      506.23     26.51 o 
  -8  10  14      557.76      522.46     25.97 o 
  -6  10  14     2610.54     2503.42     44.09 o 
  -4  10  14      870.30      757.47     27.24 o 
  -2  10  14     3990.18     3522.65     46.50 o 
   0  10  14      385.06      346.27     20.37 o 
   2  10  14     3230.34     2864.47     42.50 o 
   4  10  14        1.41       -1.47     13.52 o 
   6  10  14     1355.52     1297.43     30.15 o 
   8  10  14      561.93      536.78     22.18 o 
  10  10  14     1812.94     1772.92     39.18 o 
  -9  11  14       31.20       58.66     21.37 o 
  -7  11  14     1091.09     1147.71     36.07 o 
  -5  11  14      214.10      187.21     25.25 o 
  -3  11  14       44.81       33.12     16.02 o 
  -1  11  14       46.92       38.62     17.27 o 
   1  11  14     4707.43     4646.36     56.17 o 
   3  11  14        0.33        2.04     15.05 o 
   5  11  14      235.00      236.22     20.35 o 
   7  11  14      347.30      348.62     29.06 o 
   9  11  14      117.87       98.38     16.58 o 
  11  11  14      549.44      567.66     29.86 o 
 -10  12  14        2.82       53.83     22.21 o 
  -8  12  14      879.79      826.78     39.13 o 
  -6  12  14       98.24       92.34     24.46 o 
  -4  12  14      265.64      260.24     28.00 o 
  -2  12  14      329.81      307.97     25.10 o 
   0  12  14       36.89       73.54     18.33 o 
   2  12  14     1517.08     1463.43     37.90 o 
   4  12  14       45.05       33.92     16.11 o 
   6  12  14        6.24       15.46     16.67 o 
   8  12  14       95.99       78.45     18.74 o 
  10  12  14      894.24      834.35     43.63 o 
  12  12  14     1156.66     1137.48     50.23 o 
 -11  13  14      165.82      177.83     24.16 o 
  -9  13  14      186.30      179.28     28.46 o 
  -7  13  14        5.53        8.56     21.60 o 
  -5  13  14      664.20      634.20     43.08 o 
  -3  13  14      653.80      618.16     38.21 o 
  -1  13  14      150.76      157.85     21.83 o 
   1  13  14      346.57      340.16     27.66 o 
   3  13  14     1469.46     1484.59     38.16 o 
   5  13  14     1571.81     1561.01     51.81 o 
   7  13  14      291.89      279.54     22.95 o 
   9  13  14       15.22        2.34     23.05 o 
  11  13  14        5.59        7.38     20.39 o 
  13  13  14        0.05       57.41     22.95 o 
 -12  14  14      179.25      160.39     24.77 o 
 -10  14  14       19.80       13.61     19.91 o 
  -8  14  14       44.83       53.28     27.64 o 
  -6  14  14       27.60       43.60     24.68 o 
  -4  14  14      139.63      131.73     28.38 o 
  -2  14  14       32.02       61.51     24.29 o 
   0  14  14      415.97      521.26     40.10 o 
   2  14  14       64.01       49.86     20.80 o 
   4  14  14      581.32      631.86     31.98 o 
   6  14  14        5.51      -13.53     19.04 o 
   8  14  14      647.25      649.31     30.81 o 
  10  14  14      104.00       89.57     24.49 o 
  12  14  14       44.51      163.00     48.01 o 
 -11  15  14      247.36      248.09     26.44 o 
  -9  15  14        8.58        6.21     22.70 o 
  -7  15  14      773.21      879.70     65.51 o 
  -5  15  14      592.25      565.74     40.27 o 
  -3  15  14      656.41      979.20    122.73 o 
  -1  15  14      197.60      166.01     27.98 o 
   1  15  14     2067.27     1965.12     46.96 o 
   3  15  14       20.59      103.98     22.86 o 
   5  15  14       20.34       37.70     20.85 o 
   7  15  14        2.81       23.25     21.01 o 
   9  15  14        2.62       12.14     19.60 o 
  11  15  14      341.90      386.60     44.25 o 
 -10  16  14       71.72      114.07     33.09 o 
  -8  16  14       37.50       43.60     26.56 o 
  -6  16  14      100.42       84.84     29.39 o 
  -4  16  14       20.91       13.10     23.99 o 
  -2  16  14       61.82       82.30     24.55 o 
   0  16  14      331.74      237.25     30.52 o 
   2  16  14        2.16       48.75     30.72 o 
   4  16  14        0.10       65.44     32.27 o 
   6  16  14       34.25       58.62     23.70 o 
   8  16  14       30.43       67.44     24.45 o 
  10  16  14       44.40       80.01     26.98 o 
  -9  17  14     2588.03     2801.78    205.36 o 
  -7  17  14      107.18      126.56     30.40 o 
  -5  17  14      338.12      531.27     83.92 o 
  -3  17  14      185.96      203.42     30.77 o 
  -1  17  14     1704.11     1746.28     66.71 o 
   1  17  14      140.16      152.06     29.91 o 
   3  17  14      610.27      686.38     38.23 o 
   5  17  14      816.66      822.18     45.18 o 
   7  17  14      137.74      135.60     28.08 o 
   9  17  14      365.58      442.47     66.36 o 
  -6  18  14      220.04      649.43    157.03 o 
  -4  18  14       72.04      167.81     49.77 o 
  -2  18  14      229.64      337.30     52.87 o 
   0  18  14       10.33       83.14     29.70 o 
   2  18  14      152.94      170.45     45.89 o 
   4  18  14      162.99      217.79     37.90 o 
   6  18  14      198.41      250.93     33.28 o 
  -1  19  14       70.29      117.52     46.88 o 
   1  19  14      338.10      402.33     56.81 o 
   0   1  15     5423.40     4932.60     39.66 o 
  -1   2  15       24.59       27.15      8.02 o 
   1   2  15     1468.95     1423.61     27.24 o 
  -2   3  15       42.20       30.20      7.99 o 
   0   3  15     3589.10     3424.90     39.56 o 
   2   3  15     4676.96     4292.00     42.88 o 
  -3   4  15      618.21      679.68     18.72 o 
  -1   4  15     2445.92     2162.15     30.85 o 
   1   4  15     1417.92     1471.09     28.61 o 
   3   4  15     3911.74     3826.25     40.38 o 
  -4   5  15       73.90       71.31      9.78 o 
  -2   5  15     2202.79     2180.16     42.36 o 
   0   5  15     3364.37     3217.72     38.50 o 
   2   5  15      352.71      300.92     18.05 o 
   4   5  15       13.37        8.41      9.35 o 
  -5   6  15      143.82      116.11     11.07 o 
  -3   6  15      172.29      132.56     12.02 o 
  -1   6  15      280.14      301.27     16.22 o 
   1   6  15     2359.86     2026.28     34.52 o 
   3   6  15       10.63       -6.18      7.03 o 
   5   6  15        2.09       10.32     10.41 o 
  -6   7  15       22.68       28.82     10.79 o 
  -4   7  15       64.21       32.78      9.82 o 
  -2   7  15       35.80       12.26     12.22 o 
   0   7  15      747.68      844.93     23.90 o 
   2   7  15     2012.50     1801.25     36.81 o 
   4   7  15      281.36      309.63     19.23 o 
   6   7  15        5.88        1.68     11.44 o 
  -7   8  15       66.72       87.84     16.98 o 
  -5   8  15     1779.76     1479.92     28.61 o 
  -3   8  15        0.11        6.60     10.17 o 
  -1   8  15      949.61      782.00     35.62 o 
   1   8  15     2252.79     2123.49     36.45 o 
   3   8  15       35.72       -2.67     13.57 o 
   5   8  15      927.11      891.98     26.50 o 
   7   8  15     2721.27     2406.53     44.55 o 
  -8   9  15        3.98       28.22     15.37 o 
  -6   9  15      906.30      818.78     28.17 o 
  -4   9  15       62.75       65.46     14.71 o 
  -2   9  15     2408.97     2198.31     37.70 o 
   0   9  15     1024.15     1110.34     28.43 o 
   2   9  15      227.13      199.36     18.64 o 
   4   9  15      149.30      136.63     17.63 o 
   6   9  15      100.17      132.81     16.34 o 
   8   9  15      231.32      201.68     20.05 o 
  -9  10  15        5.21       31.92     17.59 o 
  -7  10  15     1642.47     1543.16     35.22 o 
  -5  10  15        2.95        7.15     15.26 o 
  -3  10  15       35.17       54.05     14.14 o 
  -1  10  15       74.66       75.55     16.40 o 
   1  10  15     2821.62     2506.82     40.59 o 
   3  10  15      274.57      327.33     21.75 o 
   5  10  15      243.06      247.13     20.90 o 
   7  10  15       38.95       27.65     15.23 o 
   9  10  15     1660.55     1464.23     37.97 o 
 -10  11  15      195.02      242.54     23.87 o 
  -8  11  15     2982.57     2731.00     49.83 o 
  -6  11  15      606.54      627.02     32.32 o 
  -4  11  15      698.95      577.77     36.08 o 
  -2  11  15        0.09       -1.45     17.01 o 
   0  11  15      252.90      270.07     21.87 o 
   2  11  15      144.48      149.93     17.52 o 
   4  11  15        4.61       21.39     14.95 o 
   6  11  15      270.61      272.08     24.05 o 
   8  11  15      259.48      282.71     22.73 o 
  10  11  15     2151.79     1962.11     40.57 o 
 -11  12  15        1.88       25.09     20.69 o 
  -9  12  15      116.78      117.07     21.98 o 
  -7  12  15       35.64       23.60     20.20 o 
  -5  12  15      104.52      131.18     25.97 o 
  -3  12  15      437.86      355.35     29.77 o 
  -1  12  15      117.89      135.34     20.27 o 
   1  12  15      128.71      169.82     22.47 o 
   3  12  15      627.65      608.60     29.20 o 
   5  12  15       20.77       19.38     19.57 o 
   7  12  15     1070.06     1126.02     40.38 o 
   9  12  15      111.16      125.99     20.76 o 
  11  12  15     1802.59     1833.94     54.90 o 
 -12  13  15        3.82       30.98     27.78 o 
 -10  13  15      337.89      336.35     29.48 o 
  -8  13  15        0.02       37.36     21.43 o 
  -6  13  15        0.10       17.22     22.71 o 
  -4  13  15       25.84       51.15     28.07 o 
  -2  13  15      466.40      475.93     32.59 o 
   0  13  15      126.88       99.28     23.59 o 
   2  13  15       15.51      -15.08     22.95 o 
   4  13  15      270.77      235.77     29.47 o 
   6  13  15        2.64        2.49     19.56 o 
   8  13  15       29.60       21.90     20.12 o 
  10  13  15      576.74      662.49     39.19 o 
  12  13  15      100.72      186.91     38.02 o 
 -11  14  15      752.86      826.61     91.75 o 
  -9  14  15       10.99       -3.17     30.19 o 
  -7  14  15      268.91      279.02     31.21 o 
  -5  14  15      578.73      579.75     38.51 o 
  -3  14  15        0.86       57.02     34.61 o 
  -1  14  15      324.13      364.92     31.12 o 
   1  14  15      696.58      740.83     35.62 o 
   3  14  15        3.62      -19.44     19.44 o 
   5  14  15        2.33       49.06     21.23 o 
   7  14  15        4.88       -6.05     21.41 o 
   9  14  15     1333.45     1298.01     42.39 o 
  11  14  15      231.61      245.18     31.64 o 
 -10  15  15       25.01       41.35     23.01 o 
  -8  15  15     1257.77     1377.86     60.59 o 
  -6  15  15       72.18      127.06     39.05 o 
  -4  15  15      755.17      813.51     47.24 o 
  -2  15  15        5.43       14.07     24.66 o 
   0  15  15      175.60      225.76     28.73 o 
   2  15  15      107.65      103.68     30.68 o 
   4  15  15      455.14      527.54     32.36 o 
   6  15  15      102.44       82.78     23.48 o 
   8  15  15      106.55      154.45     24.59 o 
  10  15  15      567.49      609.77     40.67 o 
  -9  16  15      772.44      643.02     43.11 o 
  -7  16  15        0.42      -24.25     25.27 o 
  -5  16  15     1355.28     1460.31     74.88 o 
  -3  16  15      287.66     1012.92    254.92 o 
  -1  16  15      332.07      388.49     33.04 o 
   1  16  15     2692.09     2637.73     85.94 o 
   3  16  15      188.67      160.06     25.89 o 
   5  16  15      556.67      622.82     35.90 o 
   7  16  15      555.20      579.81     34.92 o 
   9  16  15        1.61       69.74     27.46 o 
  -8  17  15       14.57      197.58     89.80 o 
  -6  17  15       26.09       14.62     26.63 o 
  -4  17  15      102.35      466.48    133.64 o 
  -2  17  15      194.53      283.63     39.51 o 
   0  17  15       37.87       27.06     27.93 o 
   2  17  15      133.36      125.79     35.23 o 
   4  17  15        0.65       37.39     24.61 o 
   6  17  15       13.40       41.90     26.88 o 
   8  17  15       22.91       72.50     77.56 o 
  -5  18  15      469.72     1050.52    295.38 o 
  -3  18  15      562.40      628.01     90.93 o 
  -1  18  15      727.92      779.60     79.21 o 
   1  18  15     1169.63     1114.31     53.38 o 
   3  18  15      519.71      588.81     39.45 o 
   5  18  15       45.61       63.23     42.85 o 
   0   0  16      200.65      173.92     23.48 o 
   1   1  16      235.43      251.12     15.18 o 
   0   2  16     5429.66     5193.35     86.63 o 
   2   2  16       79.24       71.55     10.52 o 
  -1   3  16      517.34      509.49     17.80 o 
   1   3  16     1013.63      983.09     24.64 o 
   3   3  16     1485.54     1336.29     25.62 o 
  -2   4  16     1060.04     1154.91     23.63 o 
   0   4  16     2013.66     1856.75     49.36 o 
   2   4  16    10255.22     9203.82     88.65 o 
   4   4  16     2328.31     2120.31     30.80 o 
  -3   5  16      647.23      647.31     20.48 o 
  -1   5  16      223.85      282.22     16.67 o 
   1   5  16        4.59      -10.79     10.79 o 
   3   5  16      898.93      852.20     25.13 o 
   5   5  16     1005.05      953.83     25.98 o 
  -4   6  16     1130.53      970.51     33.63 o 
  -2   6  16     3151.60     3132.13     47.13 o 
   0   6  16      206.06      141.05     16.40 o 
   2   6  16     2202.41     2213.54     39.98 o 
   4   6  16      201.85      130.17     15.97 o 
   6   6  16       94.77      108.43     13.98 o 
  -5   7  16     1983.66     1806.47     35.80 o 
  -3   7  16       55.58       63.08     10.68 o 
  -1   7  16      225.39      238.94     21.31 o 
   1   7  16     3046.31     2992.35     45.33 o 
   3   7  16      553.87      570.61     26.26 o 
   5   7  16        0.00        0.57     12.87 o 
   7   7  16        9.71       18.05     13.44 o 
  -6   8  16     3603.73     3140.34     42.61 o 
  -4   8  16      424.19      384.50     19.78 o 
  -2   8  16     5945.54     5492.67     68.32 o 
   0   8  16     1052.97      989.92     31.17 o 
   2   8  16        0.62       -0.68     14.81 o 
   4   8  16      493.48      434.99     22.99 o 
   6   8  16      292.46      290.35     22.67 o 
   8   8  16      175.37      171.06     19.84 o 
  -7   9  16     2954.27     2540.08     49.37 o 
  -5   9  16     1430.27     1145.60     35.91 o 
  -3   9  16      968.34      813.68     25.74 o 
  -1   9  16       69.65       36.62     15.25 o 
   1   9  16     1714.51     1504.97     35.70 o 
   3   9  16     1350.35     1407.18     32.23 o 
   5   9  16      113.81      139.86     18.62 o 
   7   9  16      449.41      466.56     30.59 o 
   9   9  16        4.60       37.58     18.57 o 
  -8  10  16     1747.29     1680.30     49.99 o 
  -6  10  16      476.40      427.00     25.12 o 
  -4  10  16      561.40      559.76     29.18 o 
  -2  10  16     1706.90     1561.28     63.83 o 
   0  10  16      452.80      385.85     23.09 o 
   2  10  16      953.38      885.42     31.20 o 
   4  10  16      509.23      452.08     25.23 o 
   6  10  16      258.45      227.73     22.02 o 
   8  10  16      302.79      293.23     25.58 o 
  10  10  16       84.14       57.15     22.16 o 
  -9  11  16      151.68      192.77     26.46 o 
  -7  11  16     1673.35     1400.77     40.80 o 
  -5  11  16      818.29      766.60     40.33 o 
  -3  11  16      799.95      818.48     38.69 o 
  -1  11  16      121.42      120.20     19.96 o 
   1  11  16     3079.04     2931.84     48.91 o 
   3  11  16      383.13      386.00     23.52 o 
   5  11  16       41.35       32.25     16.19 o 
   7  11  16      325.58      411.30     28.97 o 
   9  11  16     1764.06     1671.38     44.59 o 
  11  11  16     1890.18     1820.84     77.28 o 
 -10  12  16      180.62      153.29     26.08 o 
  -8  12  16      148.30      130.95     23.25 o 
  -6  12  16      296.06      270.86     26.98 o 
  -4  12  16      483.46      469.12     34.61 o 
  -2  12  16      111.12       71.00     22.34 o 
   0  12  16      400.14      453.18     31.30 o 
   2  12  16      787.13      929.82     33.63 o 
   4  12  16      177.64      159.95     22.42 o 
   6  12  16      382.73      405.63     28.74 o 
   8  12  16      177.17      181.86     23.89 o 
  10  12  16      221.85      191.99     25.25 o 
  12  12  16       67.47       76.89     26.24 o 
 -11  13  16      414.07      430.40     33.62 o 
  -9  13  16       32.71       31.47     30.89 o 
  -7  13  16      291.92      277.83     28.67 o 
  -5  13  16      699.43      743.89     41.61 o 
  -3  13  16       44.49       41.88     23.00 o 
  -1  13  16      228.30      239.95     26.48 o 
   1  13  16      454.53      440.49     38.12 o 
   3  13  16      674.45      751.67     34.86 o 
   5  13  16       78.83       98.23     24.02 o 
   7  13  16      312.40      307.78     28.78 o 
   9  13  16        9.81       29.52     22.30 o 
  11  13  16      447.31      479.98     38.94 o 
  13  13  16        0.02      166.14     88.28 o 
 -10  14  16       61.92      148.23     41.02 o 
  -8  14  16      277.55      285.60     31.01 o 
  -6  14  16        0.14        8.71     28.59 o 
  -4  14  16      260.58      354.39     49.22 o 
  -2  14  16       82.19      125.12     44.35 o 
   0  14  16       36.80       19.41     19.56 o 
   2  14  16      165.28      169.14     25.86 o 
   4  14  16        0.54      -14.97     21.78 o 
   6  14  16        3.64       31.94     20.52 o 
   8  14  16      168.40      229.47     38.75 o 
  10  14  16      126.03      221.39     58.94 o 
  -9  15  16      345.13      287.45     30.24 o 
  -7  15  16       27.05       39.73     33.42 o 
  -5  15  16       10.62       21.48     26.13 o 
  -3  15  16       12.06       19.85     24.21 o 
  -1  15  16       47.62       36.56     25.39 o 
   1  15  16     2030.78     1963.83     58.19 o 
   3  15  16      193.43      248.26     44.56 o 
   5  15  16       38.54       61.49     24.18 o 
   7  15  16       65.24       45.20     28.27 o 
   9  15  16       80.40      154.25     28.35 o 
  -8  16  16        5.22       46.33     43.96 o 
  -6  16  16       58.09       68.83     30.16 o 
  -4  16  16      370.79      639.30     80.10 o 
  -2  16  16        8.10       56.09     26.30 o 
   0  16  16      927.78     1201.75     87.02 o 
   2  16  16      106.03       86.85     27.59 o 
   4  16  16      421.96      517.08     41.35 o 
   6  16  16      245.02      277.24     32.58 o 
   8  16  16      310.05      416.29     43.12 o 
  -7  17  16      262.07      451.20    114.02 o 
  -5  17  16     2802.56     2805.33     68.37 o 
  -3  17  16        0.58        9.78     29.00 o 
  -1  17  16       38.23      139.21     49.45 o 
   1  17  16       59.10      101.29     39.72 o 
   3  17  16       13.42       76.99     33.88 o 
   5  17  16        7.34       60.58     28.98 o 
  -2  18  16       86.94      265.51     62.54 o 
   0  18  16        2.08       86.30     53.73 o 
   2  18  16       38.83      125.39     29.01 o 
   0   1  17     1335.32     1311.62     23.55 o 
  -1   2  17      358.52      287.95     20.27 o 
   1   2  17    10741.78    10060.81     87.19 o 
  -2   3  17      668.25      615.25     22.03 o 
   0   3  17      735.09      676.20     35.96 o 
   2   3  17     3238.29     3043.33     38.20 o 
  -3   4  17        0.35        8.53     10.83 o 
  -1   4  17     1013.72      794.98     28.23 o 
   1   4  17     1167.09     1013.44     26.32 o 
   3   4  17     1742.11     1468.62     36.15 o 
  -4   5  17      439.40      389.18     26.83 o 
  -2   5  17      734.74      855.07     36.24 o 
   0   5  17     3237.50     3149.36     51.08 o 
   2   5  17       71.99       40.63     14.00 o 
   4   5  17      372.02      326.67     21.11 o 
  -5   6  17     2067.79     1844.43     49.73 o 
  -3   6  17      689.38      553.45     22.54 o 
  -1   6  17     2046.44     1874.28     43.56 o 
   1   6  17      966.62     1184.37     31.30 o 
   3   6  17       70.33       40.66     15.02 o 
   5   6  17     2396.02     1982.32     39.25 o 
  -6   7  17      914.92      876.05     37.04 o 
  -4   7  17       80.12       69.46     16.93 o 
  -2   7  17       67.30       55.88     13.29 o 
   0   7  17     1808.14     1607.66     54.91 o 
   2   7  17      912.79      960.76     31.49 o 
   4   7  17       92.91      106.87     16.24 o 
   6   7  17      957.66      832.61     35.87 o 
  -7   8  17        5.65        7.07     17.25 o 
  -5   8  17      137.16      122.81     18.79 o 
  -3   8  17      217.14      203.52     17.34 o 
  -1   8  17    10390.21     8859.23     89.71 o 
   1   8  17     2141.81     2025.47     44.24 o 
   3   8  17    12064.69    10665.58     87.22 o 
   5   8  17      563.45      554.04     26.59 o 
   7   8  17     2364.78     2159.90     54.05 o 
  -8   9  17       50.08       52.53     19.94 o 
  -6   9  17     2261.45     1803.27     59.50 o 
  -4   9  17       26.04       54.79     15.43 o 
  -2   9  17        5.72       -2.07     15.63 o 
   0   9  17     2136.14     2100.65     43.59 o 
   2   9  17      963.37      838.34     29.31 o 
   4   9  17       33.20       59.86     17.01 o 
   6   9  17      790.92      748.67     32.25 o 
   8   9  17      297.67      284.40     29.84 o 
  -9  10  17       59.04       59.88     24.65 o 
  -7  10  17       66.04       49.07     17.21 o 
  -5  10  17     1229.15     1137.02     34.78 o 
  -3  10  17        0.06       19.42     16.90 o 
  -1  10  17     1380.83     1384.89     52.75 o 
   1  10  17      457.99      501.98     29.53 o 
   3  10  17        5.08       23.96     15.60 o 
   5  10  17     2300.52     2184.19     42.70 o 
   7  10  17      151.80      188.56     23.85 o 
   9  10  17     2150.70     1903.41     53.31 o 
 -10  11  17      584.05      565.38     38.37 o 
  -8  11  17     1410.87     1466.40     52.10 o 
  -6  11  17      185.79      169.94     24.31 o 
  -4  11  17      217.89      236.63     29.12 o 
  -2  11  17      769.05      829.61     36.85 o 
   0  11  17       70.55       63.57     17.87 o 
   2  11  17      509.26      508.44     29.47 o 
   4  11  17       67.61       72.54     17.51 o 
   6  11  17        5.13       39.05     15.94 o 
   8  11  17      346.77      403.48     34.33 o 
  10  11  17      305.67      366.04     36.01 o 
 -11  12  17      204.76      219.16     39.35 o 
  -9  12  17       19.81       38.34     33.21 o 
  -7  12  17       12.89       37.99     20.61 o 
  -5  12  17       56.83       29.93     22.41 o 
  -3  12  17      207.44      194.86     30.53 o 
  -1  12  17     3634.13     3572.07     62.88 o 
   1  12  17     1747.74     1603.10     42.55 o 
   3  12  17     5857.12     5611.26     74.76 o 
   5  12  17      316.01      284.75     27.47 o 
   7  12  17     1460.55     1530.51     45.34 o 
   9  12  17       96.56      125.55     29.65 o 
  11  12  17      203.95      273.08     35.28 o 
 -12  13  17      158.87      121.68     36.29 o 
 -10  13  17      120.88      123.51     45.18 o 
  -8  13  17      426.78      421.67     51.53 o 
  -6  13  17      218.78      245.79     33.83 o 
  -4  13  17       99.95      146.45     27.77 o 
  -2  13  17       34.69       28.32     22.29 o 
   0  13  17      363.44      397.39     29.54 o 
   2  13  17     1339.52     1285.52     39.75 o 
   4  13  17        7.94       36.56     21.17 o 
   6  13  17     1537.42     1507.56     44.51 o 
   8  13  17       12.00       21.44     22.61 o 
  10  13  17      284.42      315.86     44.07 o 
  12  13  17        0.87       57.88     42.12 o 
 -11  14  17        5.37      157.72     69.15 o 
  -9  14  17      212.40      211.44     41.52 o 
  -7  14  17       88.72      108.63     31.10 o 
  -5  14  17      246.68      289.94     32.11 o 
  -3  14  17       50.45       33.69     24.93 o 
  -1  14  17      148.29      141.79     32.62 o 
   1  14  17      162.07      116.13     26.23 o 
   3  14  17       16.18       33.02     24.94 o 
   5  14  17      770.89      956.67     42.32 o 
   7  14  17       10.47       51.65     22.25 o 
   9  14  17     1801.85     1787.87     62.96 o 
  11  14  17      483.53      486.78     80.94 o 
  -8  15  17        5.75        2.45     27.60 o 
  -6  15  17       61.68       87.63     34.56 o 
  -4  15  17      180.54      218.11     42.97 o 
  -2  15  17      762.50      756.84     61.68 o 
   0  15  17       48.16       94.36     25.20 o 
   2  15  17      235.69      209.23     27.94 o 
   4  15  17       29.06      -11.23     28.76 o 
   6  15  17        5.07       67.86     24.42 o 
   8  15  17      621.90      701.50     63.55 o 
  -7  16  17       77.17      120.35     31.15 o 
  -5  16  17      120.43      229.80     66.61 o 
  -3  16  17      402.38      572.96     73.43 o 
  -1  16  17     1654.15     1831.25     78.02 o 
   1  16  17       47.54       94.53     29.95 o 
   3  16  17     2785.78     2828.26     63.39 o 
   5  16  17       11.00       55.90     30.57 o 
   7  16  17      550.66      633.59     41.51 o 
  -4  17  17       44.62       91.82     43.54 o 
  -2  17  17      167.33      261.08     33.05 o 
   0  17  17      104.50       60.12     28.94 o 
   2  17  17     1369.79     1445.94     85.00 o 
   4  17  17       23.33       31.57     37.79 o 
   1   1  18      572.02      518.04     20.44 o 
   0   2  18     6897.09     6370.51     81.36 o 
   2   2  18    29774.42    27600.32    194.82 o 
  -1   3  18      201.84      205.23     21.53 o 
   1   3  18     4045.19     3928.52     64.11 o 
   3   3  18       93.12       92.34     20.13 o 
  -2   4  18    10114.62     9320.67     97.25 o 
   0   4  18     2087.02     1553.50    182.39 o 
   2   4  18      486.09      660.86     30.52 o 
   4   4  18       86.34       33.30     17.28 o 
  -3   5  18      281.83      285.60     24.80 o 
  -1   5  18      503.38      570.79     29.99 o 
   1   5  18      373.10      290.06     24.04 o 
   3   5  18      978.72     1020.83     38.85 o 
   5   5  18      288.27      211.99     24.66 o 
  -4   6  18        0.00      -18.19     18.19 o 
  -2   6  18     5782.00     5576.86     66.31 o 
   0   6  18      943.53      647.79     34.00 o 
   2   6  18     1748.51     1648.79     41.47 o 
   4   6  18     2881.65     2066.96     48.89 o 
   6   6  18       14.57        2.81     19.38 o 
  -5   7  18      207.77      134.26     20.44 o 
  -3   7  18       23.17       30.93     16.53 o 
  -1   7  18       20.32       27.85     18.04 o 
   1   7  18     3879.37     3772.74     62.95 o 
   3   7  18       48.69       32.93     18.99 o 
   5   7  18       33.13       37.90     18.65 o 
   7   7  18      287.36      229.30     35.48 o 
  -6   8  18      419.82      381.53     30.81 o 
  -4   8  18       78.33       92.70     18.39 o 
  -2   8  18      419.02      504.28     23.03 o 
   0   8  18       24.80        9.34     17.98 o 
   2   8  18     3646.70     3484.11     62.59 o 
   4   8  18       33.50       35.65     16.56 o 
   6   8  18     2792.20     2554.28     55.47 o 
   8   8  18      381.40      315.57     31.80 o 
  -7   9  18       16.01       13.45     20.01 o 
  -5   9  18       95.83       63.90     19.69 o 
  -3   9  18      211.29      170.64     17.82 o 
  -1   9  18     1991.63     1771.56     41.20 o 
   1   9  18      169.14      167.86     24.60 o 
   3   9  18     1194.32     1168.69     33.18 o 
   5   9  18       43.53       22.14     21.30 o 
   7   9  18      148.88      103.00     25.10 o 
   9   9  18       24.80       54.38     22.58 o 
  -8  10  18      437.17      487.06     35.56 o 
  -6  10  18       51.53      104.86     17.34 o 
  -4  10  18        6.61       39.17     15.86 o 
  -2  10  18     3183.03     3299.60     54.89 o 
   0  10  18       85.25       64.07     20.90 o 
   2  10  18     1595.87     1638.42     41.72 o 
   4  10  18       40.77       73.38     17.46 o 
   6  10  18       31.89       66.97     19.86 o 
   8  10  18        4.10       -3.29     25.61 o 
  10  10  18      115.14      109.36     37.56 o 
  -9  11  18       10.91      -10.57     29.33 o 
  -7  11  18      367.02      287.84     24.95 o 
  -5  11  18        0.01       13.39     18.29 o 
  -3  11  18        0.15      -19.10     19.10 o 
  -1  11  18      261.46      309.88     30.88 o 
   1  11  18     2157.29     2169.79     49.49 o 
   3  11  18        0.97        3.49     18.98 o 
   5  11  18        7.31       40.50     17.67 o 
   7  11  18       86.82      126.70     23.74 o 
   9  11  18        4.41       35.84     25.46 o 
  11  11  18       20.59       20.82     27.00 o 
 -10  12  18      121.15      153.46     33.13 o 
  -8  12  18      287.74      303.50     35.78 o 
  -6  12  18      880.91      837.37     56.05 o 
  -4  12  18      333.45      361.17     33.90 o 
  -2  12  18     3209.26     3112.61     58.46 o 
   0  12  18      742.68      728.01     36.50 o 
   2  12  18      548.84      620.60     34.77 o 
   4  12  18      553.21      601.83     38.87 o 
   6  12  18       12.57       -3.60     22.22 o 
   8  12  18      208.09      200.37     35.04 o 
  10  12  18      160.29      222.74     33.14 o 
  12  12  18        2.80       29.29     48.08 o 
 -11  13  18        0.20       72.76     80.95 o 
  -9  13  18       91.97      120.86     27.91 o 
  -7  13  18        4.62       -2.83     28.82 o 
  -5  13  18      283.75      267.18     38.10 o 
  -3  13  18      209.58      257.06     31.69 o 
  -1  13  18      925.37      879.70     43.38 o 
   1  13  18       41.62       20.10     20.95 o 
   3  13  18      169.22      212.09     28.20 o 
   5  13  18        3.05       50.07     21.17 o 
   7  13  18      441.33      502.74     33.62 o 
   9  13  18        0.07        0.54     33.07 o 
  11  13  18       61.48       78.58     42.93 o 
 -10  14  18       26.79       47.43     81.33 o 
  -8  14  18      511.52      534.90     41.59 o 
  -6  14  18      271.71      344.23     31.00 o 
  -4  14  18      347.87      401.18     36.67 o 
  -2  14  18      891.74     1012.52     56.60 o 
   0  14  18        0.00       31.30     23.07 o 
   2  14  18      804.27      812.12     41.35 o 
   4  14  18      597.06      586.53     44.03 o 
   6  14  18      160.81      199.36     26.51 o 
   8  14  18       47.52       98.89     29.99 o 
  10  14  18       42.29       51.03     39.36 o 
  -7  15  18      442.64      478.57     52.55 o 
  -5  15  18       13.84      123.16     32.30 o 
  -3  15  18       53.46       98.30     35.76 o 
  -1  15  18      194.33      241.38     51.34 o 
   1  15  18      648.27      524.85     35.64 o 
   3  15  18        1.56       11.20     25.41 o 
   5  15  18       40.54       86.57     25.71 o 
   7  15  18       87.89      222.83     29.28 o 
  -6  16  18      125.03      232.19     53.50 o 
  -4  16  18       39.47      178.50     52.53 o 
  -2  16  18      709.15      703.08     57.09 o 
   0  16  18      151.85      270.69     46.90 o 
   2  16  18      192.24      128.54     30.53 o 
   4  16  18      519.34      647.95     44.38 o 
   6  16  18       10.41       43.55     40.17 o 
  -3  17  18       65.69       83.14     70.49 o 
  -1  17  18      404.50      837.25    222.95 o 
   1  17  18        3.27       22.51     32.27 o 
   3  17  18       51.28      123.58    112.35 o 
   0   1  19    16226.02    15136.12    133.15 o 
  -1   2  19     2125.49     1980.76     51.45 o 
   1   2  19     1086.52     1040.14     47.78 o 
  -2   3  19     2480.91     2341.38     52.69 o 
   0   3  19    16499.32    15030.07    456.90 o 
   2   3  19     3113.50     3040.44     62.12 o 
  -3   4  19      190.89      206.64     26.56 o 
  -1   4  19     1145.04      967.57     72.45 o 
   1   4  19     1794.61     1853.83     51.62 o 
   3   4  19     2120.75     2132.12     54.68 o 
  -4   5  19      765.40      725.43     50.82 o 
  -2   5  19     7686.98     7317.98    114.77 o 
   0   5  19     5157.95     4985.00     86.10 o 
   2   5  19     2691.12     2553.41     52.32 o 
   4   5  19      219.79      207.77     24.70 o 
  -5   6  19        7.97       24.64     19.80 o 
  -3   6  19      130.04       58.52     23.46 o 
  -1   6  19      144.60       67.16     26.70 o 
   1   6  19     4258.32     3565.17     58.42 o 
   3   6  19      825.00      737.01     33.98 o 
   5   6  19        0.20       28.74     18.93 o 
  -6   7  19       95.04       57.73     24.33 o 
  -4   7  19       96.50      120.13     22.81 o 
  -2   7  19     1259.23     1217.22     44.20 o 
   0   7  19     3935.67     3862.51     67.19 o 
   2   7  19     1358.60     1209.08     41.66 o 
   4   7  19       11.31        5.79     16.91 o 
   6   7  19        3.38       25.84     29.55 o 
  -7   8  19      188.56      207.84     30.82 o 
  -5   8  19     1883.87     1625.60     44.27 o 
  -3   8  19      110.42      100.88     20.48 o 
  -1   8  19        7.31       37.26     19.77 o 
   1   8  19      301.79      375.47     29.28 o 
   3   8  19        1.35        0.81     17.39 o 
   5   8  19        4.05       18.88     21.02 o 
   7   8  19      670.07      535.25     42.94 o 
  -8   9  19        9.05       15.63     22.06 o 
  -6   9  19       20.00       28.32     22.11 o 
  -4   9  19       68.15       40.26     22.83 o 
  -2   9  19     5282.56     4791.75     56.66 o 
   0   9  19     2082.46     2013.41     50.55 o 
   2   9  19     1161.22     1054.59     40.80 o 
   4   9  19       67.69       41.55     21.25 o 
   6   9  19       18.46       23.34     20.99 o 
   8   9  19       85.09       49.54     24.73 o 
  -9  10  19       59.06        6.58     25.58 o 
  -7  10  19      170.03      182.18     40.23 o 
  -5  10  19     1149.24     1143.41     58.35 o 
  -3  10  19        9.37       35.46     15.55 o 
  -1  10  19     1170.00     1304.05     45.77 o 
   1  10  19      977.43      892.02     38.54 o 
   3  10  19       50.25       59.67     19.62 o 
   5  10  19      147.93      194.38     25.01 o 
   7  10  19        0.00       26.89     28.13 o 
   9  10  19        5.66        1.68     24.42 o 
 -10  11  19      299.28      303.35     37.37 o 
  -8  11  19        0.84       20.48     26.84 o 
  -6  11  19      530.73      491.74     36.82 o 
  -4  11  19     1041.35     1115.40     38.30 o 
  -2  11  19        1.38      -20.54     20.54 o 
   0  11  19     1308.05     1496.47     43.71 o 
   2  11  19       49.25       39.63     19.83 o 
   4  11  19        3.93       13.55     18.19 o 
   6  11  19      550.31      541.59     36.79 o 
   8  11  19       93.48       89.97     27.10 o 
  10  11  19        2.67       30.27     34.51 o 
 -11  12  19      184.92      242.53     72.56 o 
  -9  12  19        4.94       74.92     49.16 o 
  -7  12  19       95.25      147.64     32.01 o 
  -5  12  19     1080.12     1015.90     62.59 o 
  -3  12  19       59.02       47.81     35.88 o 
  -1  12  19       78.34      128.39     23.09 o 
   1  12  19      769.54      775.80     44.45 o 
   3  12  19        1.45        8.51     19.74 o 
   5  12  19      354.19      390.95     42.95 o 
   7  12  19       50.44       38.78     29.34 o 
   9  12  19       58.31       99.95     33.26 o 
  11  12  19       20.97       76.27     40.42 o 
 -10  13  19      324.59      270.43     98.12 o 
  -8  13  19       22.05       40.40     45.12 o 
  -6  13  19       71.41      146.04     25.22 o 
  -4  13  19        7.59       34.62     25.99 o 
  -2  13  19      484.72      494.47     34.99 o 
   0  13  19      812.38      894.88     46.17 o 
   2  13  19       49.19       29.46     21.95 o 
   4  13  19        0.04       10.60     25.12 o 
   6  13  19      373.77      414.48     38.55 o 
   8  13  19       24.90       -4.65     35.80 o 
  10  13  19     1069.32     1075.92     77.40 o 
  -9  14  19       14.07       86.28     85.14 o 
  -7  14  19        4.73       33.58     23.27 o 
  -5  14  19      611.63      579.19     36.41 o 
  -3  14  19      577.11      641.79     44.95 o 
  -1  14  19     1063.88     1073.67     49.24 o 
   1  14  19     1469.51     1549.34     54.57 o 
   3  14  19      368.88      410.62     36.02 o 
   5  14  19      214.22      334.04     36.78 o 
   7  14  19       20.67       31.40     32.32 o 
   9  14  19       65.44      105.83     46.78 o 
  -6  15  19       30.54      129.67     39.90 o 
  -4  15  19       10.03       51.10     42.21 o 
  -2  15  19        0.04       51.59     26.85 o 
   0  15  19        3.95       36.95     27.88 o 
   2  15  19        4.73       35.72     25.31 o 
   4  15  19       38.14      128.53     27.82 o 
   6  15  19      111.66      260.01     35.99 o 
  -5  16  19      368.15      479.13    123.77 o 
  -3  16  19       53.29       76.01     34.12 o 
  -1  16  19      177.38      256.63     45.19 o 
   1  16  19       69.02      127.02     46.44 o 
   3  16  19       45.62      192.85     43.52 o 
   0   0  20        0.44       38.97     52.19 o 
   1   1  20       12.46       20.04     17.39 o 
   0   2  20     3294.33     3214.59     70.20 o 
   2   2  20       87.12       71.55     21.55 o 
  -1   3  20      394.87      319.95     31.57 o 
   1   3  20      235.60      274.09     30.64 o 
   3   3  20      133.07      126.78     23.01 o 
  -2   4  20     2306.68     2307.10     57.28 o 
   0   4  20      825.84      848.93     49.65 o 
   2   4  20     1506.47     1401.80     63.06 o 
   4   4  20     2157.04     2184.13     57.55 o 
  -3   5  20      857.84      899.43     44.80 o 
  -1   5  20      220.63      195.97     29.71 o 
   1   5  20      174.75      119.35     26.50 o 
   3   5  20        0.41       -6.91     21.68 o 
   5   5  20      442.63      428.53     31.35 o 
  -4   6  20     2094.06     1786.95     48.64 o 
  -2   6  20     4666.20     4497.76    113.12 o 
   0   6  20     4286.38     3601.96     76.55 o 
   2   6  20     2465.16     2298.88     52.67 o 
   4   6  20     1392.56     1293.47     43.80 o 
   6   6  20        6.83       31.72     20.83 o 
  -5   7  20        3.95      -17.48     21.91 o 
  -3   7  20        9.61       66.97     31.65 o 
  -1   7  20      143.05      159.31     26.55 o 
   1   7  20     1595.96     1571.81     43.36 o 
   3   7  20      115.21       96.64     22.30 o 
   5   7  20      141.29      111.80     23.25 o 
   7   7  20      728.41      601.71     39.83 o 
  -6   8  20      558.24      591.89     39.89 o 
  -4   8  20      483.15      547.36     35.63 o 
  -2   8  20     3144.33     3078.81     65.94 o 
   0   8  20      407.73      387.11     30.04 o 
   2   8  20      229.44      276.68     34.48 o 
   4   8  20     1751.62     1746.26     47.76 o 
   6   8  20        4.87       16.33     19.86 o 
   8   8  20      862.24      864.57     47.50 o 
  -7   9  20        5.32      -25.49     25.49 o 
  -5   9  20      643.22      564.77     33.97 o 
  -3   9  20       50.72       42.91     24.30 o 
  -1   9  20      292.80      343.70     32.67 o 
   1   9  20      209.01      220.43     27.58 o 
   3   9  20      457.10      416.55     35.20 o 
   5   9  20        7.11        1.18     20.62 o 
   7   9  20      552.18      463.41     37.64 o 
   9   9  20      116.24       96.13     29.00 o 
  -8  10  20      156.01      157.53     29.22 o 
  -6  10  20       33.64       42.43     22.93 o 
  -4  10  20      389.49      392.71     37.76 o 
  -2  10  20     2072.39     2074.75     47.64 o 
   0  10  20     2189.77     2070.82     50.31 o 
   2  10  20     1215.63     1116.73     41.94 o 
   4  10  20      223.01      279.73     30.64 o 
   6  10  20      299.29      238.34     35.65 o 
   8  10  20       29.18       69.61     28.59 o 
  10  10  20      562.09      446.69     45.31 o 
  -9  11  20       77.18      102.32     32.19 o 
  -7  11  20      331.11      264.05     47.95 o 
  -5  11  20      216.94      182.71     32.29 o 
  -3  11  20      310.50      279.03     23.73 o 
  -1  11  20      151.47      128.65     26.28 o 
   1  11  20      984.12      969.44     43.22 o 
   3  11  20       68.30       83.50     20.99 o 
   5  11  20       27.08       46.88     25.66 o 
   7  11  20        3.00       27.01     31.00 o 
   9  11  20       98.74      154.96     30.44 o 
  11  11  20       73.89       51.27     49.66 o 
 -10  12  20       31.82      144.86     40.20 o 
  -8  12  20      205.22      203.47     37.17 o 
  -6  12  20       53.04       75.36     31.69 o 
  -4  12  20       18.66       11.40     22.10 o 
  -2  12  20      202.73      199.71     31.55 o 
   0  12  20      160.84      146.13     28.62 o 
   2  12  20       62.96       87.11     23.20 o 
   4  12  20        0.04        3.62     25.93 o 
   6  12  20      468.27      459.91     52.06 o 
   8  12  20        2.80        6.27     31.68 o 
  10  12  20        8.67      129.59    116.94 o 
  -9  13  20      204.48      354.56     61.85 o 
  -7  13  20      913.46      895.73     56.76 o 
  -5  13  20        4.94       46.10     22.45 o 
  -3  13  20        5.56      -19.00     29.15 o 
  -1  13  20      455.44      392.25     43.71 o 
   1  13  20      331.61      303.26     32.28 o 
   3  13  20        0.10       10.14     23.19 o 
   5  13  20       57.25      101.70     35.16 o 
   7  13  20       11.81       72.15     32.99 o 
   9  13  20       60.50       76.15     46.59 o 
  -8  14  20       59.28      113.87    101.22 o 
  -6  14  20      466.35      478.22     33.37 o 
  -4  14  20       79.63       66.29     23.94 o 
  -2  14  20      102.84      102.53     38.78 o 
   0  14  20     1259.65     1251.69     48.12 o 
   2  14  20       11.60       21.51     22.52 o 
   4  14  20      150.26      258.07     45.12 o 
   6  14  20        0.16       38.82     33.79 o 
   8  14  20       55.67      243.97    115.24 o 
  -5  15  20      211.21      243.52     46.15 o 
  -3  15  20       14.55       47.34     44.47 o 
  -1  15  20     1242.42     1286.61     53.39 o 
   1  15  20      295.55      280.21     42.89 o 
   3  15  20        1.32       79.01     33.07 o 
   5  15  20      102.40       86.33     38.77 o 
  -2  16  20      230.77      404.48    135.32 o 
   0  16  20      102.91      281.79     55.08 o 
   0   1  21     1111.42     1061.78     55.72 o 
  -1   2  21      467.33      373.98     40.50 o 
   1   2  21      458.75      401.41     38.67 o 
  -2   3  21        6.69       14.97     20.28 o 
   0   3  21     1127.91     1188.20     50.26 o 
   2   3  21      419.62      411.85     36.28 o 
  -3   4  21     1409.71     1434.30     50.11 o 
  -1   4  21      647.93      764.96     44.52 o 
   1   4  21      915.96      904.16     48.89 o 
   3   4  21     1402.49     1417.67     53.90 o 
  -4   5  21       91.64       95.55     27.89 o 
  -2   5  21      280.95      254.85     28.77 o 
   0   5  21     1048.07     1015.96     55.46 o 
   2   5  21      120.00      117.83     27.77 o 
   4   5  21       24.90       33.65     24.89 o 
  -5   6  21     2575.43     2262.59     59.76 o 
  -3   6  21     2488.65     2293.43     61.43 o 
  -1   6  21     2429.51     2164.44     59.53 o 
   1   6  21     1744.15     1506.48     55.72 o 
   3   6  21     2525.95     2257.27     65.82 o 
   5   6  21     2344.21     2227.59     81.65 o 
  -6   7  21       42.76       69.70     23.43 o 
  -4   7  21      168.31      195.78     29.73 o 
  -2   7  21        2.04       11.98     22.95 o 
   0   7  21     1123.01     1076.72     54.30 o 
   2   7  21      172.79      140.34     26.50 o 
   4   7  21      320.50      340.59     32.96 o 
   6   7  21      718.26      680.61     39.38 o 
  -7   8  21       55.33       60.51     24.72 o 
  -5   8  21       49.34       57.84     25.50 o 
  -3   8  21      561.67      459.20     38.50 o 
  -1   8  21       50.00       72.32     25.11 o 
   1   8  21     1069.01      967.13     49.44 o 
   3   8  21      661.61      495.82     35.09 o 
   5   8  21     1005.95      873.39     42.20 o 
   7   8  21      659.55      490.54     36.54 o 
  -8   9  21      110.60      164.37     34.21 o 
  -6   9  21      872.79      834.88     47.99 o 
  -4   9  21       83.42       46.55     21.97 o 
  -2   9  21      224.31      267.48     30.17 o 
   0   9  21      117.41      139.40     27.39 o 
   2   9  21      315.37      264.41     46.13 o 
   4   9  21      144.90      153.42     27.41 o 
   6   9  21      893.89      765.11     40.81 o 
   8   9  21      250.21      284.03     39.70 o 
  -9  10  21       64.63       94.64     35.24 o 
  -7  10  21        0.08       21.83     24.46 o 
  -5  10  21      322.21      322.72     35.97 o 
  -3  10  21      368.99      385.96     30.73 o 
  -1  10  21      628.54      643.59     39.00 o 
   1  10  21       60.01       82.55     23.43 o 
   3  10  21      397.94      401.17     33.95 o 
   5  10  21      157.49      150.25     27.97 o 
   7  10  21      144.76      144.98     34.66 o 
   9  10  21      122.49       89.77     28.73 o 
 -10  11  21        0.08       55.34     39.78 o 
  -8  11  21      899.38      886.58     52.91 o 
  -6  11  21       65.02       72.64     39.18 o 
  -4  11  21      163.87      217.24     34.47 o 
  -2  11  21       23.73       59.90     27.32 o 
   0  11  21        4.09       33.86     41.74 o 
   2  11  21        5.83       12.75     25.35 o 
   4  11  21      435.52      450.21     48.15 o 
   6  11  21      178.38      155.90     32.58 o 
   8  11  21      212.21      220.56     33.06 o 
  10  11  21       19.92       79.32     41.66 o 
  -9  12  21      107.02      154.69     49.98 o 
  -7  12  21      228.86      280.49     37.63 o 
  -5  12  21       30.87       79.11     55.07 o 
  -3  12  21      127.95      145.50     31.76 o 
  -1  12  21      185.74      170.88     38.39 o 
   1  12  21       76.93      115.64     34.91 o 
   3  12  21       38.55       34.74     29.90 o 
   5  12  21      486.34      501.71     46.89 o 
   7  12  21        0.15      -13.49     32.01 o 
   9  12  21       85.23       67.28     63.01 o 
  -8  13  21      881.54     1147.74    155.24 o 
  -6  13  21      259.22      339.55     49.88 o 
  -4  13  21      419.89      414.54     41.47 o 
  -2  13  21      497.19      508.94     37.17 o 
   0  13  21     1065.57     1043.85     52.10 o 
   2  13  21       75.24       69.79     28.48 o 
   4  13  21        7.36       -9.69     42.13 o 
   6  13  21      323.10      411.64     47.20 o 
   8  13  21       58.74       78.49     41.09 o 
  -5  14  21      319.13      319.40     38.58 o 
  -3  14  21     1419.83     1608.42     81.01 o 
  -1  14  21     1838.00     1791.53     65.56 o 
   1  14  21     1910.08     2109.42     56.06 o 
   3  14  21      438.11      525.57     55.47 o 
   5  14  21     1686.21     1939.73     86.45 o 
  -2  15  21      143.46      185.04     50.59 o 
   0  15  21       19.00      105.03     48.18 o 
   2  15  21        0.04      102.06     62.60 o 
   1   1  22      366.00      343.59     32.66 o 
   0   2  22        0.29       -3.54     23.82 o 
   2   2  22     3993.49     3484.37     84.55 o 
  -1   3  22      114.76       94.59     31.37 o 
   1   3  22      759.23      755.93     50.10 o 
   3   3  22        0.12        1.47     23.11 o 
  -2   4  22      560.39      602.00     46.06 o 
   0   4  22       97.00       97.29     28.04 o 
   2   4  22       97.16      139.96     29.50 o 
   4   4  22        3.47       -8.06     25.73 o 
  -3   5  22       88.04       61.84     24.31 o 
  -1   5  22       43.40       44.10     27.85 o 
   1   5  22       31.16       21.37     23.59 o 
   3   5  22      153.46      141.56     30.94 o 
   5   5  22       91.85       37.35     28.85 o 
  -4   6  22     2256.10     2068.85     65.27 o 
  -2   6  22     1254.86     1175.13     51.64 o 
   0   6  22       61.88       49.01     27.20 o 
   2   6  22     1206.43     1191.47     58.38 o 
   4   6  22      493.86      399.08     39.33 o 
   6   6  22        0.93      -14.09     26.20 o 
  -5   7  22      191.42      183.53     27.84 o 
  -3   7  22       22.50       69.46     24.33 o 
  -1   7  22       20.39       51.14     24.98 o 
   1   7  22       14.90       33.62     25.04 o 
   3   7  22       89.46       56.47     24.09 o 
   5   7  22      257.68      220.84     28.28 o 
   7   7  22      268.38      320.53     34.41 o 
  -6   8  22      335.79      323.14     32.47 o 
  -4   8  22        0.90       25.11     34.25 o 
  -2   8  22     1786.95     1547.31     53.70 o 
   0   8  22       10.10       62.70     25.63 o 
   2   8  22       10.22        3.02     21.62 o 
   4   8  22       76.22       74.29     23.85 o 
   6   8  22     1624.60     1462.58     53.19 o 
   8   8  22       27.13       50.84     25.38 o 
  -7   9  22      181.79      213.87     34.00 o 
  -5   9  22       69.52      124.33     36.53 o 
  -3   9  22      239.91      274.51     41.65 o 
  -1   9  22       58.41       22.22     23.83 o 
   1   9  22       30.76       55.59     26.26 o 
   3   9  22      112.29      128.93     25.92 o 
   5   9  22        0.51        8.73     22.88 o 
   7   9  22        0.01       -9.82     26.84 o 
   9   9  22        4.19       68.97     32.65 o 
  -8  10  22      832.68     1029.03    105.57 o 
  -6  10  22       19.22      133.40     48.95 o 
  -4  10  22      177.31      184.70     26.23 o 
  -2  10  22      766.31      801.21     44.08 o 
   0  10  22      274.47      283.48     32.20 o 
   2  10  22       31.49       82.40     27.75 o 
   4  10  22       48.49       65.39     26.75 o 
   6  10  22      277.60      285.09     47.58 o 
   8  10  22       84.44       52.31     29.38 o 
  10  10  22      124.21      195.12     47.89 o 
  -9  11  22       36.53      485.54    209.84 o 
  -7  11  22        0.75       42.87     28.73 o 
  -5  11  22       71.79      180.87     33.45 o 
  -3  11  22       48.18       87.11     31.82 o 
  -1  11  22      702.23      609.86     46.76 o 
   1  11  22       27.69       71.69     24.13 o 
   3  11  22      104.09      132.60     26.32 o 
   5  11  22      308.61      374.42     38.02 o 
   7  11  22      120.11      196.86     39.80 o 
   9  11  22       71.09      122.40     34.48 o 
  -8  12  22      416.26      464.87     69.17 o 
  -6  12  22      346.69      332.99     39.21 o 
  -4  12  22      287.66      312.20     38.64 o 
  -2  12  22      917.64      851.56     54.31 o 
   0  12  22      137.95      213.16     36.41 o 
   2  12  22        4.54       28.72     27.84 o 
   4  12  22      495.19      545.13     44.85 o 
   6  12  22      201.64      163.83     37.89 o 
   8  12  22        0.86       25.16     40.93 o 
  -5  13  22      853.34     1050.56     84.66 o 
  -3  13  22       42.68       77.10     31.82 o 
  -1  13  22      387.36      467.32     48.20 o 
   1  13  22       11.35       31.51     26.68 o 
   3  13  22     1143.00     1094.75     66.95 o 
   5  13  22       59.24       44.57     48.26 o 
  -4  14  22       59.37       53.80     64.38 o 
  -2  14  22     3243.26     3230.99     91.92 o 
   0  14  22      256.37      235.80     34.09 o 
   2  14  22      951.97     1050.34     65.75 o 
   4  14  22      116.46       58.57     70.97 o 
   0   1  23       12.62       13.98     23.49 o 
  -1   2  23       33.24       64.00     29.63 o 
   1   2  23      275.12      227.26     35.16 o 
  -2   3  23      137.41      101.49     33.17 o 
   0   3  23      300.37      358.90     37.74 o 
   2   3  23       68.63       37.38     28.12 o 
  -3   4  23        0.42       -0.93     27.86 o 
  -1   4  23     1560.93     1637.85     76.17 o 
   1   4  23       23.27       15.57     23.96 o 
   3   4  23      113.26      205.13     32.23 o 
  -4   5  23        0.33       -3.27     26.86 o 
  -2   5  23      561.11      639.96     48.66 o 
   0   5  23        2.15       11.96     34.41 o 
   2   5  23      110.78       85.91     28.22 o 
   4   5  23      194.18      195.22     42.17 o 
  -5   6  23        2.10      -25.07     27.48 o 
  -3   6  23        1.66       48.19     26.25 o 
  -1   6  23       34.05       54.71     27.96 o 
   1   6  23       50.80       52.80     26.47 o 
   3   6  23      537.44      693.72     49.01 o 
   5   6  23      106.39       68.73     34.32 o 
  -6   7  23      163.38      151.23     31.50 o 
  -4   7  23      142.20      143.58     34.66 o 
  -2   7  23      432.56      511.96     52.16 o 
   0   7  23      503.70      537.73     45.69 o 
   2   7  23      312.68      387.14     39.87 o 
   4   7  23      267.35      196.73     35.38 o 
   6   7  23     1022.59     1006.41     52.83 o 
  -7   8  23      141.92      111.36     30.26 o 
  -5   8  23        0.84      100.45     38.91 o 
  -3   8  23      178.48      218.52     42.34 o 
  -1   8  23     1540.62     1604.95     61.98 o 
   1   8  23       27.98      111.95     30.19 o 
   3   8  23        6.68      -14.62     22.92 o 
   5   8  23      783.81      826.11     46.26 o 
   7   8  23      152.55      121.70     31.50 o 
  -8   9  23      212.18      490.80    119.28 o 
  -6   9  23        2.10       58.00     37.99 o 
  -4   9  23        1.41       37.67     33.03 o 
  -2   9  23      524.73      511.47     41.88 o 
   0   9  23       64.54       77.86     25.18 o 
   2   9  23        1.09       25.42     25.16 o 
   4   9  23        9.29       48.40     25.07 o 
   6   9  23       88.80       68.68     27.86 o 
   8   9  23      335.30      321.74     38.79 o 
  -9  10  23       32.99       32.02     43.23 o 
  -7  10  23      618.85      929.00    160.61 o 
  -5  10  23       24.54       96.63     31.24 o 
  -3  10  23      678.84      721.94     44.53 o 
  -1  10  23      115.81      143.18     35.53 o 
   1  10  23     1236.31     1202.40     50.94 o 
   3  10  23      337.88      310.07     34.80 o 
   5  10  23      235.40      223.22     36.54 o 
   7  10  23      230.93      296.68     35.07 o 
   9  10  23      283.66      387.63     45.54 o 
  -8  11  23      185.87     1053.39    367.62 o 
  -6  11  23      451.11      579.47     61.16 o 
  -4  11  23      207.07      161.86     49.18 o 
  -2  11  23        1.89        4.31     43.60 o 
   0  11  23      887.20      813.11     51.62 o 
   2  11  23       44.35       68.86     29.51 o 
   4  11  23      105.04      152.21     27.41 o 
   6  11  23      203.36      228.30     39.68 o 
   8  11  23       49.81        7.61     34.99 o 
  -5  12  23       10.78       31.02     47.34 o 
  -3  12  23      202.31      293.60     37.48 o 
  -1  12  23      717.22      765.26     50.65 o 
   1  12  23      577.69      768.81     52.30 o 
   3  12  23      402.72      431.18     42.28 o 
   5  12  23       43.00       -1.90     32.64 o 
  -4  13  23     2384.80     2416.81     89.00 o 
  -2  13  23       34.44       51.08     50.25 o 
   0  13  23      572.20      663.79     48.86 o 
   2  13  23       23.28       58.78     32.71 o 
   4  13  23      116.59      273.92     73.02 o 
   0   0  24     8434.15     8454.25    355.65 o 
   1   1  24      145.39      186.73     40.49 o 
   0   2  24      122.46      152.49     31.35 o 
   2   2  24        8.04       47.18     28.80 o 
  -1   3  24       88.14      108.65     33.42 o 
   1   3  24       65.11       31.68     26.61 o 
   3   3  24       40.43       27.26     30.75 o 
  -2   4  24      385.68      414.15     43.26 o 
   0   4  24     1734.08     1680.68     61.68 o 
   2   4  24      321.96      282.89     42.67 o 
   4   4  24      310.40      397.23     48.06 o 
  -3   5  24       56.80      123.31     36.44 o 
  -1   5  24      557.53      838.57    135.65 o 
   1   5  24        3.34       21.67     27.61 o 
   3   5  24       75.00       92.84     30.34 o 
   5   5  24      186.25      247.57     41.13 o 
  -4   6  24      126.15       91.80     35.37 o 
  -2   6  24       34.41       66.05     29.26 o 
   0   6  24     1628.80     1497.56     70.16 o 
   2   6  24        0.80        9.53     25.86 o 
   4   6  24       46.10      106.95     33.67 o 
   6   6  24      113.70      180.08     38.54 o 
  -5   7  24       19.81       44.96     31.04 o 
  -3   7  24      600.94      706.95     54.57 o 
  -1   7  24      143.71      190.22     32.04 o 
   1   7  24      223.51      327.65     37.98 o 
   3   7  24      234.55      221.46     34.39 o 
   5   7  24        0.94      -23.81     29.10 o 
   7   7  24     1996.83     2148.59     69.81 o 
  -6   8  24        0.02       17.34     27.36 o 
  -4   8  24       26.69       61.76     42.55 o 
  -2   8  24      279.77      463.79     42.44 o 
   0   8  24        7.76       66.53     35.26 o 
   2   8  24        9.95       71.86     38.10 o 
   4   8  24       16.30       52.86     26.41 o 
   6   8  24       12.82       49.78     28.60 o 
   8   8  24      137.68      171.92     33.64 o 
  -7   9  24      227.66      289.29     37.95 o 
  -5   9  24       25.78       64.46     34.03 o 
  -3   9  24        1.09       87.06     28.66 o 
  -1   9  24       73.45       64.82     28.50 o 
   1   9  24       10.40       47.66     26.11 o 
   3   9  24        5.47      -10.01     24.13 o 
   5   9  24       89.64       67.31     28.25 o 
   7   9  24       14.51       30.97     29.12 o 
   9   9  24      179.24      172.99     51.25 o 
  -8  10  24      474.56      431.80    191.65 o 
  -6  10  24        0.54      133.10     51.75 o 
  -4  10  24      406.60      730.59    127.44 o 
  -2  10  24      622.86      613.77     67.99 o 
   0  10  24        3.55       41.82     39.28 o 
   2  10  24       97.86      101.73     36.84 o 
   4  10  24      217.63      318.14     34.01 o 
   6  10  24       21.88       91.00     29.06 o 
   8  10  24       98.93      106.12     72.42 o 
  -5  11  24       94.81      453.87    183.92 o 
  -3  11  24       61.41       60.72     52.13 o 
  -1  11  24      426.12      445.02     45.98 o 
   1  11  24        6.38       13.88     27.92 o 
   3  11  24      203.37      256.64     36.15 o 
   5  11  24       16.15       46.51     34.97 o 
  -4  12  24      274.40      315.22     39.09 o 
  -2  12  24      361.36      334.89     48.10 o 
   0  12  24      581.36      648.32     71.64 o 
   2  12  24       69.33       27.66     42.58 o 
   4  12  24      171.62      291.64     94.98 o 
   0   1  25        1.47       21.13     24.74 o 
  -1   2  25      483.07      519.36     57.16 o 
   1   2  25      246.76      295.62     47.22 o 
  -2   3  25     1188.35     1373.95     87.11 o 
   0   3  25        9.18        3.21     27.99 o 
   2   3  25      246.10      177.47     36.07 o 
  -3   4  25        8.17      -22.65     33.24 o 
  -1   4  25     1473.03     1742.64    145.62 o 
   1   4  25        6.74        9.61     26.24 o 
   3   4  25      315.82      397.47     49.89 o 
  -4   5  25      133.26      162.42     42.16 o 
  -2   5  25       21.02       62.14     28.51 o 
   0   5  25       80.42      112.82     35.24 o 
   2   5  25      264.44      318.52     43.50 o 
   4   5  25        0.36       31.99     35.28 o 
  -5   6  25      313.19      374.52     50.18 o 
  -3   6  25      946.35     1012.22     70.91 o 
  -1   6  25     1309.31     1554.52     71.11 o 
   1   6  25      934.20      930.86     60.81 o 
   3   6  25      727.16      934.81     62.22 o 
   5   6  25       20.52       58.09     35.94 o 
  -6   7  25     1533.46     1739.36     90.94 o 
  -4   7  25        8.66       62.40     36.03 o 
  -2   7  25       24.68       68.35     29.42 o 
   0   7  25        0.28       -0.67     31.15 o 
   2   7  25       94.74      132.22     44.37 o 
   4   7  25       40.69       44.22     30.28 o 
   6   7  25      187.59      266.19     56.81 o 
  -7   8  25      208.82      244.89     43.33 o 
  -5   8  25        3.36       62.64     38.20 o 
  -3   8  25      267.57      349.71     41.68 o 
  -1   8  25     1903.56     1810.40     72.87 o 
   1   8  25     1091.04     1179.50     77.96 o 
   3   8  25      140.19      117.90     37.33 o 
   5   8  25      334.59      358.83     61.03 o 
   7   8  25        8.48       55.41     33.79 o 
  -6   9  25       11.18       32.16     51.24 o 
  -4   9  25        0.18       91.52     35.31 o 
  -2   9  25      128.27      196.31     54.67 o 
   0   9  25       33.33       92.88     33.58 o 
   2   9  25       44.04       56.64     31.49 o 
   4   9  25      259.72      209.30     32.59 o 
   6   9  25      103.15      110.84     33.39 o 
  -5  10  25      180.14      313.11     57.35 o 
  -3  10  25      326.70      435.32     45.37 o 
  -1  10  25       60.94      142.10     53.46 o 
   1  10  25      434.43      415.74     59.43 o 
   3  10  25      175.14      259.86     32.74 o 
   5  10  25        0.29       84.77     27.20 o 
  -4  11  25      144.88      271.11     89.60 o 
  -2  11  25      786.54     1534.28    251.53 o 
   0  11  25       16.50       92.60     48.39 o 
   2  11  25      226.60      203.02     35.84 o 
   4  11  25      360.96      389.52     56.15 o 
   1   1  26       44.05       99.10     40.08 o 
   0   2  26       85.87       64.18     30.83 o 
   2   2  26     3984.55     4156.21    112.51 o 
  -1   3  26      467.29      555.67     63.40 o 
   1   3  26      195.22      216.08     37.30 o 
   3   3  26       84.04      125.50     38.08 o 
  -2   4  26       59.01      146.56     45.83 o 
   0   4  26      225.71      233.33     41.67 o 
   2   4  26      326.71      329.42     44.44 o 
   4   4  26       16.44       97.00     40.09 o 
  -3   5  26      113.54      132.83     44.18 o 
  -1   5  26        0.78       28.56     33.89 o 
   1   5  26       23.74       10.20     30.68 o 
   3   5  26      301.28      196.65     40.33 o 
   5   5  26     1237.26     1274.50     82.11 o 
  -4   6  26      142.61      115.50     46.34 o 
  -2   6  26     1618.69     1854.36     73.15 o 
   0   6  26        0.21       12.06     32.22 o 
   2   6  26     1913.20     2040.59     78.07 o 
   4   6  26        6.00       92.90     39.91 o 
   6   6  26     1225.03     1245.71     75.05 o 
  -5   7  26       71.33      111.28     55.32 o 
  -3   7  26     1001.96     1245.77     92.42 o 
  -1   7  26      116.82      184.98     37.33 o 
   1   7  26       31.16       74.76     32.44 o 
   3   7  26       76.64      107.51     36.14 o 
   5   7  26      218.23      251.26     42.67 o 
   7   7  26       73.61       93.72     51.59 o 
  -6   8  26      205.51      363.31     47.78 o 
  -4   8  26      835.55     1044.69     83.51 o 
  -2   8  26      250.85      356.27     48.52 o 
   0   8  26     1465.16     1407.81     88.71 o 
   2   8  26     1398.98     1511.55     94.26 o 
   4   8  26      790.75      810.99     53.62 o 
   6   8  26      769.03      810.46     58.47 o 
  -5   9  26      349.34      479.74     48.23 o 
  -3   9  26      797.25      966.09     73.94 o 
  -1   9  26      225.37      360.62     41.65 o 
   1   9  26       84.68      167.11     35.10 o 
   3   9  26       44.07       36.70     29.48 o 
   5   9  26     1846.26     1959.83     84.19 o 
  -2  10  26       61.67       83.04     47.58 o 
   0  10  26     1205.23     1414.24     63.94 o 
   2  10  26      117.69      141.00     34.60 o 
   0   1  27     1224.99     1381.33     81.34 o 
  -1   2  27     1293.73     1479.47    169.19 o 
   1   2  27       61.69       73.23     32.33 o 
  -2   3  27      969.92     1118.83     79.24 o 
   0   3  27     1478.10     1534.55     96.35 o 
   2   3  27       40.10      115.77     42.59 o 
  -3   4  27      172.06      279.11     45.25 o 
  -1   4  27      370.79     1269.36    355.00 o 
   1   4  27       44.56       93.66     33.52 o 
   3   4  27      164.60      242.09     47.40 o 
  -4   5  27       41.20      113.97     42.04 o 
  -2   5  27       43.55        2.37     36.18 o 
   0   5  27        2.02       27.38     40.35 o 
   2   5  27      771.95      864.12     63.35 o 
   4   5  27        2.86       89.68     40.24 o 
  -5   6  27      101.93      180.66     44.42 o 
  -3   6  27        4.84       86.85     39.38 o 
  -1   6  27      736.32      773.21     58.61 o 
   1   6  27       21.65      104.29     38.45 o 
   3   6  27      567.78      683.41     59.45 o 
   5   6  27       22.15       78.79     42.22 o 
  -4   7  27      336.83      473.16     51.37 o 
  -2   7  27      909.76     1252.80     99.96 o 
   0   7  27      841.97      902.76     68.06 o 
   2   7  27      399.25      462.82     51.53 o 
   4   7  27      187.72      392.61     88.38 o 
  -3   8  27      374.85      637.16     54.42 o 
  -1   8  27     1272.52     1458.67     72.30 o 
   1   8  27     1743.15     1947.55     84.27 o 
   3   8  27      316.84      458.14     48.50 o 
   0   9  27       71.38      269.51     63.44 o 
   0   0  28      263.99      354.56    103.82 o 
   1   1  28      610.30      758.67    104.65 o 
   0   2  28      361.35      664.18     62.36 o 
   2   2  28       26.00      140.80     43.27 o 
  -1   3  28      178.12      264.53     53.09 o 
   1   3  28      211.61      298.60     46.70 o 
   3   3  28        6.43      105.47     52.33 o 
  -2   4  28       38.34       69.01     42.06 o 
   0   4  28      505.42      894.68    143.89 o 
   2   4  28     1025.13     1135.56    110.07 o 
   4   4  28      399.88      441.25     55.51 o 
  -3   5  28      311.31      462.90     73.00 o 
  -1   5  28      624.05     1098.23    148.33 o 
   1   5  28       10.14       69.09     49.26 o 
   3   5  28       17.51       93.03     62.31 o 
   5   5  28       75.87      239.89     57.60 o 
  -4   6  28        0.87      185.12     82.32 o 
  -2   6  28       27.81      100.95     43.69 o 
   0   6  28      134.08      202.38     49.58 o 
   2   6  28        7.50       48.90     32.99 o 
   4   6  28       15.86      226.66     84.52 o 
  -1   7  28      100.62      280.93     96.11 o 
   1   7  28        0.81       85.72     37.87 o 
   0   1  29       79.65      191.57     58.42 o 
  -1   2  29        1.98      196.36     60.45 o 
   1   2  29      649.44      980.65     75.80 o 
  -2   3  29        0.02      118.03     51.48 o 
   0   3  29        0.18      223.66    101.63 o 
   2   3  29      121.25      194.65     81.44 o 
  -1   4  29       48.97      178.36     76.22 o 
   1   4  29       40.85      237.55     40.05 o 
                                                 
